# Supplementary material for: 10α-Hy­droxy-4,9-dimethyl-13-(pipyridin-1-ylmethyl)-3,8,15-trioxatetra­cyclo­[10.3.0.02,4.07,9]tetra­decan-14-one
Source: Acta Crystallogr Sect E Struct Rep Online. 2011 Oct 22;67(Pt 11):o3003–4. doi: 10.1107/S1600536811042644 (PMC3247403; doi:10.1107/S1600536811042644)
Supplement: Supplementary file 1 [file e-67-o3003-sup1.cif]

##############################################################################
#                                                                            #
# This CIF contains the data in a paper accepted for publication in          #
# Acta Crystallographica Section E. It conforms to the requirements of       #
# Notes for Authors for Acta Crystallographica Section E, and has been       #
# peer reviewed under the auspices of the IUCr Commission on Journals.       #
#                                                                            #
# Full details of the Crystallographic Information File format               #
# are given in the paper "The Crystallographic Information File (CIF):       #
# a New Standard Archive File for Crystallography" by S. R. Hall, F. H.      #
# Allen and I. D. Brown [Acta Cryst. (1991), A47, 655-685].                  #
#                                                                            #
# The current version of the core CIF dictionary is obtainable from          #
# ftp://ftp.iucr.org/pub/cif_core.dic.                                       #
#                                                                            #
# Software is freely available for graphical display of the structure(s)     #
# in this CIF. For information consult the CIF software page                 #
# http://www.iucr.org/resources/cif/software.                                #
#                                                                            #
# This file may be used for bona fide research purposes within the           #
# scientific community so long as proper attribution is given to the journal # 
# article from which it was obtained.                                        #
#                                                                            #
##############################################################################
data_I
_audit_creation_method     SHELXL-97
_chemical_name_systematic
;
10\a-Hydroxy-4,9-dimethyl-13-(pipyridin-1-ylmethyl)-3,8,15-
trioxatetracyclo[10.3.0.0^2,4^.0^7,9^]tetradecan-14-one
;
_chemical_name_common     ?
_chemical_formula_moiety     'C20 H31 N O5'
_chemical_formula_sum     'C20 H31 N O5'
_chemical_formula_iupac     'C20 H31 N O5'
_chemical_formula_weight     365.46
_chemical_melting_point     ?
_symmetry_cell_setting     orthorhombic
_symmetry_space_group_name_H-M     'P 21 21 21'
_symmetry_space_group_name_Hall     'P 2ac 2ab'
loop_
    _symmetry_equiv_pos_as_xyz
    'x, y, z'
    '-x+1/2, -y, z+1/2'
    '-x, y+1/2, -z+1/2'
    'x+1/2, -y+1/2, -z'
_cell_length_a     8.0899(5)
_cell_length_b     10.7562(6)
_cell_length_c     22.5093(13)
_cell_angle_alpha     90.00
_cell_angle_beta     90.00
_cell_angle_gamma     90.00
_cell_volume     1958.7(2)
_cell_formula_units_Z     4
_cell_measurement_reflns_used     8987
_cell_measurement_theta_min     2.6
_cell_measurement_theta_max     26.4
_cell_measurement_temperature     296(2)
_exptl_crystal_description     Prism
_exptl_crystal_colour     colourless
_exptl_crystal_size_max     0.85
_exptl_crystal_size_mid     0.48
_exptl_crystal_size_min     0.36
_exptl_crystal_density_diffrn     1.236
_exptl_crystal_density_meas     ?
_exptl_crystal_density_method     'not measured'
_exptl_crystal_F_000     792
_exptl_absorpt_coefficient_mu     0.088
_exptl_absorpt_correction_type     none
_exptl_absorpt_process_details     ?
_exptl_absorpt_correction_T_min     ?
_exptl_absorpt_correction_T_max     ?
_diffrn_ambient_temperature     296(2)
_diffrn_radiation_type     MoK\a
_diffrn_radiation_wavelength     0.71073
_diffrn_radiation_source     'fine-focus sealed tube'
_diffrn_radiation_monochromator     graphite
_diffrn_measurement_device_type     'Bruker X8 APEX CCD area-detector'
_diffrn_measurement_method     '\f and \w scans'
_diffrn_detector_area_resol_mean     ?
_diffrn_reflns_number     8978
_diffrn_reflns_av_R_equivalents     0.0361
_diffrn_reflns_av_sigmaI/netI     0.0374
_diffrn_reflns_theta_min     3.31
_diffrn_reflns_theta_max     26.36
_diffrn_reflns_theta_full     26.36
_diffrn_measured_fraction_theta_max     0.995
_diffrn_measured_fraction_theta_full     0.995
_diffrn_reflns_limit_h_min     -10
_diffrn_reflns_limit_h_max     6
_diffrn_reflns_limit_k_min     -13
_diffrn_reflns_limit_k_max     13
_diffrn_reflns_limit_l_min     -21
_diffrn_reflns_limit_l_max     28
_diffrn_standards_number     ?
_diffrn_standards_interval_count     ?
_diffrn_standards_interval_time     ?
_diffrn_standards_decay_%     ?
_reflns_number_total     2291
_reflns_number_gt     1707
_reflns_threshold_expression     >2\s(I)
_refine_ls_structure_factor_coef     Fsqd
_refine_ls_matrix_type     full
_refine_ls_R_factor_all     0.0611
_refine_ls_R_factor_gt     0.0355
_refine_ls_wR_factor_gt     0.0753
_refine_ls_wR_factor_ref     0.0866
_refine_ls_goodness_of_fit_ref     1.070
_refine_ls_restrained_S_all     1.070
_refine_ls_number_reflns     2291
_refine_ls_number_parameters     239
_refine_ls_number_restraints     0
_refine_ls_hydrogen_treatment     constr
_refine_ls_weighting_scheme     calc
_refine_ls_weighting_details
         'calc w=1/[\s^2^(Fo^2^)+(0.0377P)^2^+0.1661P] where P=(Fo^2^+2Fc^2^)/3'
_atom_sites_solution_hydrogens     geom
_atom_sites_solution_primary     direct
_atom_sites_solution_secondary     difmap
_refine_ls_shift/su_max     0.000
_refine_ls_shift/su_mean     0.000
_refine_diff_density_max     0.160
_refine_diff_density_min     -0.159
_refine_ls_extinction_method     SHELXL
_refine_ls_extinction_coef     0.035(3)
_refine_ls_extinction_expression
                                  'Fc^*^=kFc[1+0.001xFc^2^\l^3^/sin(2\q)]^-1/4^'
loop_
    _atom_type_symbol
    _atom_type_description
    _atom_type_scat_dispersion_real
    _atom_type_scat_dispersion_imag
    _atom_type_scat_source
    'C' 'C' 0.0033 0.0016
                         'International Tables Vol C Tables 4.2.6.8 and 6.1.1.4'
    'H' 'H' 0.0000 0.0000
                         'International Tables Vol C Tables 4.2.6.8 and 6.1.1.4'
    'N' 'N' 0.0061 0.0033
                         'International Tables Vol C Tables 4.2.6.8 and 6.1.1.4'
    'O' 'O' 0.0106 0.0060
                         'International Tables Vol C Tables 4.2.6.8 and 6.1.1.4'
_computing_data_collection     'APEX2 (Bruker, 2005)'
_computing_cell_refinement     'SAINT (Bruker, 2005)'
_computing_data_reduction     'SAINT (Bruker, 2005)'
_computing_structure_solution     'SHELXS97 (Sheldrick,2008)'
_computing_structure_refinement     'SHELXL97 (Sheldrick,2008)'
_computing_molecular_graphics
                  'ORTEP-3 for Windows (Farrugia, 1997) and PLATON (Spek, 2009)'
_computing_publication_material
                                   'WinGX publication routines (Farrugia, 1999)'
loop_
    _atom_site_type_symbol
    _atom_site_label
    _atom_site_fract_x
    _atom_site_fract_y
    _atom_site_fract_z
    _atom_site_U_iso_or_equiv
    _atom_site_adp_type
    _atom_site_calc_flag
    _atom_site_refinement_flags
    _atom_site_occupancy
    _atom_site_symmetry_multiplicity
    _atom_site_disorder_assembly
    _atom_site_disorder_group
    C C1 -0.2580(3) 0.4198(2) -0.04973(10) 0.0372(6) Uani d . 1 1 . .
    H H1 -0.2042 0.3507 -0.0705 0.045 Uiso calc R 1 1 . .
    C C2 -0.2861(3) 0.5264(2) -0.09033(10) 0.0368(6) Uani d . 1 1 . .
    H H2 -0.3339 0.5994 -0.0707 0.044 Uiso calc R 1 1 . .
    C C3 -0.1874(3) 0.5566(2) -0.14313(10) 0.0413(6) Uani d . 1 1 . .
    C C4 -0.1764(4) 0.6933(2) -0.15778(11) 0.0512(7) Uani d . 1 1 . .
    H H4A -0.2786 0.7333 -0.1459 0.061 Uiso calc R 1 1 . .
    H H4B -0.1655 0.7026 -0.2005 0.061 Uiso calc R 1 1 . .
    C C5 -0.0314(4) 0.7599(2) -0.12752(11) 0.0521(7) Uani d . 1 1 . .
    H H5A 0.0689 0.7426 -0.1497 0.062 Uiso calc R 1 1 . .
    H H5B -0.0505 0.8488 -0.1291 0.062 Uiso calc R 1 1 . .
    C C6 -0.0053(3) 0.7223(2) -0.06357(10) 0.0395(6) Uani d . 1 1 . .
    H H6 -0.1072 0.7104 -0.0408 0.047 Uiso calc R 1 1 . .
    C C7 0.1382(3) 0.6516(2) -0.04136(10) 0.0389(6) Uani d . 1 1 . .
    C C8 0.1253(3) 0.5682(2) 0.01315(10) 0.0383(6) Uani d . 1 1 . .
    H H8 0.2380 0.5444 0.0245 0.046 Uiso calc R 1 1 . .
    C C9 0.0296(3) 0.4476(2) -0.00041(10) 0.0360(5) Uani d . 1 1 . .
    H H9A 0.0557 0.4216 -0.0406 0.043 Uiso calc R 1 1 . .
    H H9B 0.0682 0.3830 0.0263 0.043 Uiso calc R 1 1 . .
    C C10 -0.1594(3) 0.45804(19) 0.00554(9) 0.0336(5) Uani d . 1 1 . .
    H H10 -0.1854 0.5453 0.0138 0.040 Uiso calc R 1 1 . .
    C C11 -0.2408(3) 0.3801(2) 0.05391(10) 0.0402(6) Uani d . 1 1 . .
    H H11 -0.1878 0.2981 0.0548 0.048 Uiso calc R 1 1 . .
    C C12 -0.4147(3) 0.3652(2) 0.03188(12) 0.0475(7) Uani d . 1 1 . .
    C C13 -0.2395(4) 0.4343(2) 0.11655(11) 0.0496(7) Uani d . 1 1 . .
    H H13A -0.2902 0.5160 0.1155 0.060 Uiso calc R 1 1 . .
    H H13B -0.3068 0.3821 0.1420 0.060 Uiso calc R 1 1 . .
    C C14 -0.0526(4) 0.4736(3) -0.16635(11) 0.0553(7) Uani d . 1 1 . .
    H H14A -0.0692 0.3906 -0.1518 0.083 Uiso calc R 1 1 . .
    H H14B 0.0527 0.5039 -0.1531 0.083 Uiso calc R 1 1 . .
    H H14C -0.0554 0.4732 -0.2090 0.083 Uiso calc R 1 1 . .
    C C15 0.2820(3) 0.6167(3) -0.08001(12) 0.0577(8) Uani d . 1 1 . .
    H H15A 0.2761 0.6619 -0.1167 0.087 Uiso calc R 1 1 . .
    H H15B 0.2787 0.5291 -0.0881 0.087 Uiso calc R 1 1 . .
    H H15C 0.3833 0.6368 -0.0600 0.087 Uiso calc R 1 1 . .
    C C16 -0.0852(4) 0.5186(2) 0.19775(11) 0.0609(8) Uani d . 1 1 . .
    H H16A -0.1613 0.4786 0.2250 0.073 Uiso calc R 1 1 . .
    H H16B -0.1281 0.6007 0.1888 0.073 Uiso calc R 1 1 . .
    C C17 -0.0073(4) 0.3219(2) 0.15623(12) 0.0555(7) Uani d . 1 1 . .
    H H17A -0.0010 0.2739 0.1198 0.067 Uiso calc R 1 1 . .
    H H17B -0.0819 0.2791 0.1830 0.067 Uiso calc R 1 1 . .
    C C18 0.0815(5) 0.5311(3) 0.22704(13) 0.0763(11) Uani d . 1 1 . .
    H H18A 0.0696 0.5773 0.2638 0.092 Uiso calc R 1 1 . .
    H H18B 0.1548 0.5776 0.2012 0.092 Uiso calc R 1 1 . .
    C C19 0.1611(4) 0.3277(3) 0.18398(13) 0.0736(10) Uani d . 1 1 . .
    H H19A 0.2387 0.3637 0.1560 0.088 Uiso calc R 1 1 . .
    H H19B 0.1983 0.2443 0.1934 0.088 Uiso calc R 1 1 . .
    C C20 0.1572(5) 0.4055(3) 0.24020(13) 0.0764(10) Uani d . 1 1 . .
    H H20A 0.0927 0.3633 0.2704 0.092 Uiso calc R 1 1 . .
    H H20B 0.2687 0.4164 0.2552 0.092 Uiso calc R 1 1 . .
    N N1 -0.0753(3) 0.44545(17) 0.14266(8) 0.0434(5) Uani d . 1 1 . .
    O O1 0.0559(2) 0.63372(15) 0.06146(7) 0.0471(5) Uani d . 1 1 . .
    H H21 0.0226 0.5841 0.0864 0.071 Uiso calc R 1 1 . .
    O O2 -0.4209(2) 0.38309(15) -0.02731(8) 0.0470(5) Uani d . 1 1 . .
    O O3 -0.3509(2) 0.50418(16) -0.14908(7) 0.0496(5) Uani d . 1 1 . .
    O O4 0.1255(2) 0.78432(15) -0.03166(7) 0.0490(5) Uani d . 1 1 . .
    O O5 -0.5382(3) 0.34028(19) 0.05929(9) 0.0674(6) Uani d . 1 1 . .
loop_
    _atom_site_aniso_label
    _atom_site_aniso_U_11
    _atom_site_aniso_U_22
    _atom_site_aniso_U_33
    _atom_site_aniso_U_12
    _atom_site_aniso_U_13
    _atom_site_aniso_U_23
    C1 0.0344(13) 0.0347(11) 0.0426(13) -0.0018(11) -0.0010(11) -0.0057(10)
    C2 0.0345(14) 0.0383(12) 0.0375(12) -0.0001(11) -0.0080(10) -0.0038(10)
    C3 0.0428(15) 0.0471(13) 0.0340(12) -0.0030(13) -0.0071(11) -0.0045(11)
    C4 0.0597(18) 0.0551(15) 0.0389(14) -0.0029(15) -0.0084(13) 0.0070(12)
    C5 0.0610(18) 0.0456(14) 0.0496(15) -0.0062(14) -0.0019(14) 0.0091(12)
    C6 0.0409(14) 0.0355(11) 0.0420(13) -0.0074(12) -0.0008(11) -0.0004(10)
    C7 0.0333(13) 0.0410(12) 0.0425(13) -0.0068(12) -0.0001(11) -0.0077(11)
    C8 0.0322(13) 0.0428(12) 0.0399(12) 0.0027(12) -0.0059(10) -0.0066(11)
    C9 0.0378(13) 0.0321(11) 0.0382(12) 0.0045(11) -0.0044(11) -0.0013(10)
    C10 0.0364(13) 0.0266(10) 0.0378(12) 0.0022(11) -0.0010(10) -0.0032(10)
    C11 0.0468(16) 0.0319(11) 0.0421(13) 0.0018(12) 0.0052(12) 0.0025(10)
    C12 0.0490(17) 0.0343(12) 0.0592(17) -0.0048(13) 0.0064(15) 0.0018(12)
    C13 0.0587(18) 0.0461(13) 0.0440(14) 0.0098(15) 0.0126(13) 0.0034(12)
    C14 0.0554(18) 0.0632(16) 0.0472(15) -0.0023(16) 0.0081(13) -0.0105(13)
    C15 0.0395(16) 0.0745(18) 0.0592(17) -0.0019(16) 0.0072(13) -0.0018(15)
    C16 0.101(3) 0.0442(14) 0.0379(14) 0.0050(17) 0.0115(16) -0.0063(12)
    C17 0.074(2) 0.0468(14) 0.0460(14) 0.0131(15) -0.0078(15) -0.0031(13)
    C18 0.116(3) 0.070(2) 0.0428(15) -0.024(2) 0.0013(19) -0.0148(15)
    C19 0.081(2) 0.084(2) 0.0565(18) 0.019(2) -0.0138(18) -0.0114(16)
    C20 0.086(2) 0.091(2) 0.0522(18) -0.001(2) -0.0110(17) -0.0086(16)
    N1 0.0642(15) 0.0354(10) 0.0305(10) 0.0038(11) 0.0050(10) -0.0030(9)
    O1 0.0609(12) 0.0430(9) 0.0374(9) -0.0072(10) 0.0007(9) -0.0079(7)
    O2 0.0399(10) 0.0453(9) 0.0558(11) -0.0112(9) -0.0041(9) 0.0024(8)
    O3 0.0468(11) 0.0607(11) 0.0414(9) -0.0071(10) -0.0148(8) -0.0030(8)
    O4 0.0540(11) 0.0392(8) 0.0538(10) -0.0127(9) -0.0059(9) -0.0042(8)
    O5 0.0545(13) 0.0677(12) 0.0801(14) -0.0161(11) 0.0205(12) 0.0067(11)
_geom_special_details
;
All s.u.'s (except the s.u. in the dihedral angle between two l.s. planes) are
estimated using the full covariance matrix. The cell s.u.'s are taken into
account individually in the estimation of s.u.'s in distances, angles and
torsion angles; correlations between s.u.'s in cell parameters are only used
when they are defined by crystal symmetry. An approximate (isotropic)
treatment of cell s.u.'s is used for estimating s.u.'s involving l.s. planes.
;
loop_
    _geom_bond_atom_site_label_1
    _geom_bond_atom_site_label_2
    _geom_bond_site_symmetry_2
    _geom_bond_distance
    _geom_bond_publ_flag
    C1 O2 . 1.465(3) ?
    C1 C2 . 1.484(3) ?
    C1 C10 . 1.534(3) ?
    C1 H1 . 0.9800 ?
    C2 O3 . 1.442(3) ?
    C2 C3 . 1.468(3) ?
    C2 H2 . 0.9800 ?
    C3 O3 . 1.445(3) ?
    C3 C14 . 1.503(4) ?
    C3 C4 . 1.509(3) ?
    C4 C5 . 1.534(4) ?
    C4 H4A . 0.9700 ?
    C4 H4B . 0.9700 ?
    C5 C6 . 1.510(3) ?
    C5 H5A . 0.9700 ?
    C5 H5B . 0.9700 ?
    C6 O4 . 1.442(3) ?
    C6 C7 . 1.475(3) ?
    C6 H6 . 0.9800 ?
    C7 O4 . 1.448(3) ?
    C7 C15 . 1.500(3) ?
    C7 C8 . 1.524(3) ?
    C8 O1 . 1.413(3) ?
    C8 C9 . 1.541(3) ?
    C8 H8 . 0.9800 ?
    C9 C10 . 1.540(3) ?
    C9 H9A . 0.9700 ?
    C9 H9B . 0.9700 ?
    C10 C11 . 1.524(3) ?
    C10 H10 . 0.9800 ?
    C11 C12 . 1.501(4) ?
    C11 C13 . 1.526(3) ?
    C11 H11 . 0.9800 ?
    C12 O5 . 1.204(3) ?
    C12 O2 . 1.347(3) ?
    C13 N1 . 1.457(3) ?
    C13 H13A . 0.9700 ?
    C13 H13B . 0.9700 ?
    C14 H14A . 0.9600 ?
    C14 H14B . 0.9600 ?
    C14 H14C . 0.9600 ?
    C15 H15A . 0.9600 ?
    C15 H15B . 0.9600 ?
    C15 H15C . 0.9600 ?
    C16 N1 . 1.471(3) ?
    C16 C18 . 1.507(5) ?
    C16 H16A . 0.9700 ?
    C16 H16B . 0.9700 ?
    C17 N1 . 1.470(3) ?
    C17 C19 . 1.500(4) ?
    C17 H17A . 0.9700 ?
    C17 H17B . 0.9700 ?
    C18 C20 . 1.512(5) ?
    C18 H18A . 0.9700 ?
    C18 H18B . 0.9700 ?
    C19 C20 . 1.518(4) ?
    C19 H19A . 0.9700 ?
    C19 H19B . 0.9700 ?
    C20 H20A . 0.9700 ?
    C20 H20B . 0.9700 ?
    O1 H21 . 0.8200 ?
loop_
    _geom_angle_atom_site_label_1
    _geom_angle_atom_site_label_2
    _geom_angle_atom_site_label_3
    _geom_angle_site_symmetry_1
    _geom_angle_site_symmetry_3
    _geom_angle
    _geom_angle_publ_flag
    O2 C1 C2 . . 106.41(19) ?
    O2 C1 C10 . . 105.09(17) ?
    C2 C1 C10 . . 111.82(18) ?
    O2 C1 H1 . . 111.1 ?
    C2 C1 H1 . . 111.1 ?
    C10 C1 H1 . . 111.1 ?
    O3 C2 C3 . . 59.51(14) ?
    O3 C2 C1 . . 119.48(19) ?
    C3 C2 C1 . . 125.9(2) ?
    O3 C2 H2 . . 113.7 ?
    C3 C2 H2 . . 113.7 ?
    C1 C2 H2 . . 113.7 ?
    O3 C3 C2 . . 59.36(15) ?
    O3 C3 C14 . . 113.6(2) ?
    C2 C3 C14 . . 123.0(2) ?
    O3 C3 C4 . . 114.5(2) ?
    C2 C3 C4 . . 115.1(2) ?
    C14 C3 C4 . . 117.4(2) ?
    C3 C4 C5 . . 113.8(2) ?
    C3 C4 H4A . . 108.8 ?
    C5 C4 H4A . . 108.8 ?
    C3 C4 H4B . . 108.8 ?
    C5 C4 H4B . . 108.8 ?
    H4A C4 H4B . . 107.7 ?
    C6 C5 C4 . . 113.9(2) ?
    C6 C5 H5A . . 108.8 ?
    C4 C5 H5A . . 108.8 ?
    C6 C5 H5B . . 108.8 ?
    C4 C5 H5B . . 108.8 ?
    H5A C5 H5B . . 107.7 ?
    O4 C6 C7 . . 59.51(14) ?
    O4 C6 C5 . . 117.0(2) ?
    C7 C6 C5 . . 124.8(2) ?
    O4 C6 H6 . . 114.6 ?
    C7 C6 H6 . . 114.6 ?
    C5 C6 H6 . . 114.6 ?
    O4 C7 C6 . . 59.12(14) ?
    O4 C7 C15 . . 112.9(2) ?
    C6 C7 C15 . . 122.9(2) ?
    O4 C7 C8 . . 117.02(18) ?
    C6 C7 C8 . . 121.5(2) ?
    C15 C7 C8 . . 111.9(2) ?
    O1 C8 C7 . . 110.69(18) ?
    O1 C8 C9 . . 111.89(19) ?
    C7 C8 C9 . . 111.75(18) ?
    O1 C8 H8 . . 107.4 ?
    C7 C8 H8 . . 107.4 ?
    C9 C8 H8 . . 107.4 ?
    C10 C9 C8 . . 114.86(18) ?
    C10 C9 H9A . . 108.6 ?
    C8 C9 H9A . . 108.6 ?
    C10 C9 H9B . . 108.6 ?
    C8 C9 H9B . . 108.6 ?
    H9A C9 H9B . . 107.5 ?
    C11 C10 C1 . . 101.97(17) ?
    C11 C10 C9 . . 116.8(2) ?
    C1 C10 C9 . . 115.23(19) ?
    C11 C10 H10 . . 107.4 ?
    C1 C10 H10 . . 107.4 ?
    C9 C10 H10 . . 107.4 ?
    C12 C11 C10 . . 103.16(19) ?
    C12 C11 C13 . . 110.6(2) ?
    C10 C11 C13 . . 116.5(2) ?
    C12 C11 H11 . . 108.7 ?
    C10 C11 H11 . . 108.7 ?
    C13 C11 H11 . . 108.7 ?
    O5 C12 O2 . . 120.5(3) ?
    O5 C12 C11 . . 129.2(3) ?
    O2 C12 C11 . . 110.3(2) ?
    N1 C13 C11 . . 114.2(2) ?
    N1 C13 H13A . . 108.7 ?
    C11 C13 H13A . . 108.7 ?
    N1 C13 H13B . . 108.7 ?
    C11 C13 H13B . . 108.7 ?
    H13A C13 H13B . . 107.6 ?
    C3 C14 H14A . . 109.5 ?
    C3 C14 H14B . . 109.5 ?
    H14A C14 H14B . . 109.5 ?
    C3 C14 H14C . . 109.5 ?
    H14A C14 H14C . . 109.5 ?
    H14B C14 H14C . . 109.5 ?
    C7 C15 H15A . . 109.5 ?
    C7 C15 H15B . . 109.5 ?
    H15A C15 H15B . . 109.5 ?
    C7 C15 H15C . . 109.5 ?
    H15A C15 H15C . . 109.5 ?
    H15B C15 H15C . . 109.5 ?
    N1 C16 C18 . . 111.6(2) ?
    N1 C16 H16A . . 109.3 ?
    C18 C16 H16A . . 109.3 ?
    N1 C16 H16B . . 109.3 ?
    C18 C16 H16B . . 109.3 ?
    H16A C16 H16B . . 108.0 ?
    N1 C17 C19 . . 112.9(2) ?
    N1 C17 H17A . . 109.0 ?
    C19 C17 H17A . . 109.0 ?
    N1 C17 H17B . . 109.0 ?
    C19 C17 H17B . . 109.0 ?
    H17A C17 H17B . . 107.8 ?
    C16 C18 C20 . . 111.6(3) ?
    C16 C18 H18A . . 109.3 ?
    C20 C18 H18A . . 109.3 ?
    C16 C18 H18B . . 109.3 ?
    C20 C18 H18B . . 109.3 ?
    H18A C18 H18B . . 108.0 ?
    C17 C19 C20 . . 110.6(3) ?
    C17 C19 H19A . . 109.5 ?
    C20 C19 H19A . . 109.5 ?
    C17 C19 H19B . . 109.5 ?
    C20 C19 H19B . . 109.5 ?
    H19A C19 H19B . . 108.1 ?
    C18 C20 C19 . . 109.7(2) ?
    C18 C20 H20A . . 109.7 ?
    C19 C20 H20A . . 109.7 ?
    C18 C20 H20B . . 109.7 ?
    C19 C20 H20B . . 109.7 ?
    H20A C20 H20B . . 108.2 ?
    C13 N1 C17 . . 110.5(2) ?
    C13 N1 C16 . . 109.5(2) ?
    C17 N1 C16 . . 109.18(19) ?
    C8 O1 H21 . . 109.5 ?
    C12 O2 C1 . . 110.24(19) ?
    C2 O3 C3 . . 61.13(14) ?
    C6 O4 C7 . . 61.38(15) ?
loop_
    _geom_hbond_atom_site_label_D
    _geom_hbond_atom_site_label_H
    _geom_hbond_atom_site_label_A
    _geom_hbond_site_symmetry_A
    _geom_hbond_distance_DH
    _geom_hbond_distance_HA
    _geom_hbond_distance_DA
    _geom_hbond_angle_DHA
    _geom_hbond_publ_flag
    O1 H21 N1 1_555 0.82 2.11 2.927(2) 174 yes
    C1 H1 O5 4_555 0.98 2.47 3.322(3) 146 yes
    C10 H10 O4 4_465 0.98 2.42 3.325(3) 153 yes
_iucr_refine_instructions_details
;
TITL P72Berraho_0m in P2(1)2(1)2(1)
CELL  0.71073   8.0899  10.7562  22.5093   90.000   90.000   90.000
ZERR     4.00   0.0005   0.0006   0.0013    0.000    0.000    0.000
LATT  -1
SYMM  1/2 - X, - Y, 1/2 + Z
SYMM  - X, 1/2 + Y, 1/2 - Z
SYMM  1/2 + X, 1/2 - Y, - Z
SFAC  C    H    N    O
UNIT  80   124  4    20
MERG   4
OMIT     1   0   1
OMIT     1   0   2
OMIT     0   1   1
OMIT     0   0   4
OMIT     0   2   0
OMIT     1   0   3
OMIT     0   1   2
SHEL   40  0.8
FMAP   2
PLAN   25
ACTA    52.80
BOND   $H
L.S.  10
WGHT    0.037700    0.166100
EXTI    0.021205
FVAR       0.30768
MOLE    1
C1    1   -0.257981    0.419772   -0.049731    11.00000    0.03439    0.03465 =
         0.04262   -0.00575   -0.00095   -0.00176
AFIX  13
H1    2   -0.204167    0.350705   -0.070520    11.00000   -1.20000
AFIX   0
C2    1   -0.286078    0.526400   -0.090334    11.00000    0.03448    0.03831 =
         0.03752   -0.00380   -0.00803   -0.00011
AFIX  13
H2    2   -0.333919    0.599355   -0.070725    11.00000   -1.20000
AFIX   0
C3    1   -0.187365    0.556640   -0.143127    11.00000    0.04275    0.04709 =
         0.03403   -0.00446   -0.00706   -0.00300
C4    1   -0.176383    0.693253   -0.157776    11.00000    0.05968    0.05510 =
         0.03894    0.00703   -0.00838   -0.00292
AFIX  23
H4A   2   -0.278612    0.733319   -0.145921    11.00000   -1.20000
H4B   2   -0.165545    0.702565   -0.200461    11.00000   -1.20000
AFIX   0
C5    1   -0.031353    0.759864   -0.127516    11.00000    0.06101    0.04558 =
         0.04964    0.00914   -0.00189   -0.00624
AFIX  23
H5A   2    0.068907    0.742592   -0.149662    11.00000   -1.20000
H5B   2   -0.050517    0.848821   -0.129125    11.00000   -1.20000
AFIX   0
C6    1   -0.005270    0.722309   -0.063567    11.00000    0.04090    0.03552 =
         0.04201   -0.00040   -0.00082   -0.00744
AFIX  13
H6    2   -0.107216    0.710367   -0.040753    11.00000   -1.20000
AFIX   0
C7    1    0.138211    0.651573   -0.041363    11.00000    0.03334    0.04096 =
         0.04247   -0.00768   -0.00012   -0.00683
C8    1    0.125323    0.568158    0.013146    11.00000    0.03218    0.04283 =
         0.03987   -0.00663   -0.00586    0.00267
AFIX  13
H8    2    0.237952    0.544429    0.024478    11.00000   -1.20000
AFIX   0
C9    1    0.029648    0.447579   -0.000410    11.00000    0.03778    0.03212 =
         0.03823   -0.00129   -0.00440    0.00450
AFIX  23
H9A   2    0.055721    0.421571   -0.040595    11.00000   -1.20000
H9B   2    0.068237    0.383022    0.026292    11.00000   -1.20000
AFIX   0
C10   1   -0.159446    0.458038    0.005537    11.00000    0.03642    0.02659 =
         0.03775   -0.00315   -0.00095    0.00216
AFIX  13
H10   2   -0.185414    0.545338    0.013789    11.00000   -1.20000
AFIX   0
C11   1   -0.240768    0.380054    0.053909    11.00000    0.04678    0.03185 =
         0.04209    0.00249    0.00519    0.00180
AFIX  13
H11   2   -0.187777    0.298146    0.054836    11.00000   -1.20000
AFIX   0
C12   1   -0.414707    0.365152    0.031884    11.00000    0.04900    0.03429 =
         0.05921    0.00184    0.00644   -0.00482
C13   1   -0.239509    0.434319    0.116552    11.00000    0.05865    0.04609 =
         0.04403    0.00339    0.01262    0.00978
AFIX  23
H13A  2   -0.290172    0.516023    0.115479    11.00000   -1.20000
H13B  2   -0.306781    0.382054    0.142022    11.00000   -1.20000
AFIX   0
C14   1   -0.052634    0.473578   -0.166349    11.00000    0.05538    0.06320 =
         0.04723   -0.01050    0.00811   -0.00233
AFIX 137
H14A  2   -0.069153    0.390586   -0.151826    11.00000   -1.50000
H14B  2    0.052681    0.503894   -0.153066    11.00000   -1.50000
H14C  2   -0.055382    0.473206   -0.208986    11.00000   -1.50000
AFIX   0
C15   1    0.282035    0.616690   -0.080007    11.00000    0.03954    0.07449 =
         0.05918   -0.00179    0.00716   -0.00185
AFIX 137
H15A  2    0.276051    0.661886   -0.116721    11.00000   -1.50000
H15B  2    0.278744    0.529076   -0.088051    11.00000   -1.50000
H15C  2    0.383331    0.636790   -0.059975    11.00000   -1.50000
AFIX   0
C16   1   -0.085181    0.518595    0.197745    11.00000    0.10055    0.04420 =
         0.03788   -0.00627    0.01151    0.00499
AFIX  23
H16A  2   -0.161277    0.478581    0.225012    11.00000   -1.20000
H16B  2   -0.128136    0.600665    0.188765    11.00000   -1.20000
AFIX   0
C17   1   -0.007320    0.321937    0.156228    11.00000    0.07385    0.04681 =
         0.04598   -0.00312   -0.00785    0.01306
AFIX  23
H17A  2   -0.000969    0.273902    0.119828    11.00000   -1.20000
H17B  2   -0.081934    0.279102    0.183041    11.00000   -1.20000
AFIX   0
C18   1    0.081508    0.531092    0.227043    11.00000    0.11610    0.06996 =
         0.04277   -0.01481    0.00128   -0.02424
AFIX  23
H18A  2    0.069647    0.577292    0.263806    11.00000   -1.20000
H18B  2    0.154821    0.577600    0.201181    11.00000   -1.20000
AFIX   0
C19   1    0.161082    0.327706    0.183981    11.00000    0.08052    0.08381 =
         0.05647   -0.01139   -0.01381    0.01889
AFIX  23
H19A  2    0.238732    0.363699    0.156010    11.00000   -1.20000
H19B  2    0.198250    0.244269    0.193409    11.00000   -1.20000
AFIX   0
C20   1    0.157215    0.405548    0.240202    11.00000    0.08575    0.09110 =
         0.05220   -0.00861   -0.01100   -0.00136
AFIX  23
H20A  2    0.092709    0.363337    0.270413    11.00000   -1.20000
H20B  2    0.268688    0.416387    0.255205    11.00000   -1.20000
AFIX   0
N     3   -0.075321    0.445454    0.142657    11.00000    0.06421    0.03536 =
         0.03050   -0.00297    0.00503    0.00380
O1    4    0.055881    0.633718    0.061465    11.00000    0.06090    0.04304 =
         0.03742   -0.00792    0.00072   -0.00722
AFIX 147
H21   2    0.022617    0.584140    0.086423    11.00000   -1.50000
AFIX   0
O2    4   -0.420860    0.383090   -0.027314    11.00000    0.03989    0.04530 =
         0.05579    0.00240   -0.00414   -0.01123
O3    4   -0.350919    0.504175   -0.149075    11.00000    0.04677    0.06073 =
         0.04142   -0.00304   -0.01484   -0.00707
O4    4    0.125515    0.784319   -0.031661    11.00000    0.05399    0.03920 =
         0.05380   -0.00423   -0.00595   -0.01268
O5    4   -0.538160    0.340280    0.059290    11.00000    0.05445    0.06769 =
         0.08008    0.00668    0.02054   -0.01608
HKLF    4
REM  P72Berraho_0m in P2(1)2(1)2(1)
REM R1 =  0.0355 for   1707 Fo > 4sig(Fo)  and  0.0611 for all   2291 data
REM    239 parameters refined using      0 restraints
END
WGHT      0.0374      0.1716
REM Highest difference peak  0.160,  deepest hole -0.159,  1-sigma level  0.036
Q1    1  -0.1939  0.4384 -0.0233  11.00000  0.05    0.16
Q2    1  -0.0891  0.4864  0.0019  11.00000  0.05    0.14
Q3    1  -0.2190  0.5791  0.2056  11.00000  0.05    0.13
Q4    1  -0.2424  0.3188  0.0515  11.00000  0.05    0.13
Q5    1  -0.4392  0.4781 -0.1673  11.00000  0.05    0.13
Q6    1   0.0550  0.6451 -0.0607  11.00000  0.05    0.13
Q7    1   0.1416  0.8173 -0.1429  11.00000  0.05    0.13
Q8    1  -0.4915  0.4442 -0.1490  11.00000  0.05    0.13
Q9    1  -0.3318  0.7363 -0.1246  11.00000  0.05    0.12
Q10   1  -0.2607  0.3505 -0.0552  11.00000  0.05    0.12
Q11   1  -0.2012  0.4365  0.0338  11.00000  0.05    0.12
Q12   1  -0.0799  0.3798 -0.0525  11.00000  0.05    0.12
Q13   1   0.1294  0.5041  0.0137  11.00000  0.05    0.12
Q14   1   0.3743  0.3949 -0.1396  11.00000  0.05    0.12
Q15   1  -0.1517  0.8550 -0.1188  11.00000  0.05    0.12
Q16   1   0.2276  0.5724  0.2134  11.00000  0.05    0.12
Q17   1  -0.3252  0.4082 -0.1109  11.00000  0.05    0.11
Q18   1  -0.3284  0.4010 -0.1635  11.00000  0.05    0.11
Q19   1  -0.1303  0.7435 -0.0467  11.00000  0.05    0.11
Q20   1  -0.0670  0.3813 -0.1716  11.00000  0.05    0.11
Q21   1  -0.2113  0.4549 -0.1498  11.00000  0.05    0.11
Q22   1   0.0137  0.9101 -0.1976  11.00000  0.05    0.11
Q23   1  -0.0222  0.6984  0.0308  11.00000  0.05    0.11
Q24   1   0.1008  0.5594  0.3157  11.00000  0.05    0.10
Q25   1   0.0380  0.6270  0.2369  11.00000  0.05    0.10
;
data_global
_journal_date_recd_electronic     2011-09-27
_journal_date_accepted     2011-10-14
_journal_name_full     'Acta Crystallographica, Section E'
_journal_year     2011
_journal_volume     67
_journal_issue     11
_journal_page_first     o3003
_journal_page_last     o3004
_journal_paper_category     QO
_journal_coeditor_code     FJ2458
_publ_contact_author_name     'Doctor Ahmed Elhakmaoui'
_publ_contact_author_address
;
Laboratoire de Chimie Bioorganique et Analytique,
URAC 22, BP 146, FSTM, Universite' Hassan II,
Mohammedia-Casablanca 20810 Mohammedia,
Morocco
;
_publ_contact_author_email     'mberraho@yahoo.fr'
_publ_contact_author_fax     '0021224437408'
_publ_contact_author_phone     '0021224434649'
_publ_section_title
;\
10\a-Hydroxy-4,9-dimethyl-13-(pipyridin-1-ylmethyl)-3,8,15-\
trioxatetracyclo[10.3.0.0^2,4^.0^7,9^]tetradecan-14-one
;
loop_
    _publ_author_name
    _publ_author_address
    'Moumou, Mohamed'
;
Laboratoire de Chimie Biomol\'eculaire,
Substances Naturelles et R\'eactivit\'e, URAC 16,
Facult\'e des Sciences Semlalia, BP 2390,
Bd My Abdellah, 40000 Marrakech, Morocco
;
    'Benharref,  Ahmed'
;
Laboratoire de Chimie Biomol\'eculaire,
Substances Naturelles et R\'eactivit\'e, URAC 16,
Facult\'e des Sciences Semlalia, BP 2390,
Bd My Abdellah, 40000 Marrakech, Morocco
;
    'Oudahmane, Abdelghani'
;
Universite Blaise Pascal, Laboratoire des Materiaux,
Inorganiques, UMR CNRS 6002, 24 Avenue des Landais,
63177 Aubi\`ere, France
;
    'Elhakmaoui, Ahmed'
;
Laboratoire de Chimie Bioorganique et Analytique,
URAC 22, BP 146, FSTM, Universit\'e Hassan II,
Mohammedia-Casablanca 20810 Mohammedia,
Morocco
;
    'Berraho, Moha'
;
Laboratoire de Chimie Biomol\'eculaire,
Substances Naturelles et R\'eactivit\'e, URAC 16,
Facult\'e des Sciences Semlalia, BP 2390,
Bd My Abdellah, 40000 Marrakech, Morocco
;
