# Supplementary material for: 10α-Hy­droxy-4,9-dimethyl-13-(pipyridin-1-ylmethyl)-3,8,15-trioxatetra­cyclo­[10.3.0.02,4.07,9]tetra­decan-14-one
Source: Acta Crystallogr Sect E Struct Rep Online. 2011 Oct 22;67(Pt 11):o3003–4. doi: 10.1107/S1600536811042644 (PMC3247403; doi:10.1107/S1600536811042644)
Supplement: Supplementary file 2 [file e-67-o3003-Isup2.hkl]

#
# h,k,l, Fc-squared, Fo-squared, sigma(Fo-squared) and status flag
#
data_I
_shelx_title ' P72Berraho_0m in P2(1)2(1)2(1)'
_shelx_refln_list_code          4
_shelx_F_calc_maximum      108.68
_exptl_crystal_F_000       792.00
_reflns_d_resolution_high  0.8003
 
loop_
 _symmetry_equiv_pos_as_xyz
 'x, y, z'
 '-x+1/2, -y, z+1/2'
 '-x, y+1/2, -z+1/2'
 'x+1/2, -y+1/2, -z'
 
_cell_length_a     8.0899
_cell_length_b    10.7562
_cell_length_c    22.5093
_cell_angle_alpha  90.000
_cell_angle_beta   90.000
_cell_angle_gamma  90.000
 
_shelx_F_squared_multiplier     1.000
 
loop_
 _refln_index_h
 _refln_index_k
 _refln_index_l
 _refln_F_squared_calc
 _refln_F_squared_meas
 _refln_F_squared_sigma
 _refln_observed_status
   2   0   0      608.72      531.37     17.55 o
   4   0   0        1.09       -2.11      2.75 o
   6   0   0       21.69       22.93      6.44 o
   8   0   0        9.33        8.35      6.34 o
  10   0   0       47.94       50.08     11.31 o
   2   1   0        5.98       11.38      1.23 o
   3   1   0      436.70      399.71      8.83 o
   4   1   0      359.83      324.76     10.15 o
   5   1   0       16.47       15.03      5.12 o
   6   1   0      105.23      101.85     10.15 o
   7   1   0       49.34       44.42      5.87 o
   8   1   0       20.97       11.03      4.78 o
   9   1   0       48.07       46.41      7.00 o
  10   1   0       27.32       18.03      7.71 o
   1   2   0     1787.76     1671.31     64.63 o
   2   2   0     2627.53     2648.09     37.89 o
   3   2   0      267.23      257.40      8.55 o
   4   2   0      117.49      107.46      6.09 o
   5   2   0      583.02      566.56     23.25 o
   6   2   0      241.56      254.04     10.60 o
   7   2   0       16.22       21.76     13.63 o
   8   2   0       49.25       57.41      6.63 o
   9   2   0       15.82       15.16      5.87 o
   1   3   0     3511.01     3371.02     42.86 o
   2   3   0       22.36       23.61      3.43 o
   3   3   0      102.88      106.29      4.77 o
   4   3   0       64.17       88.45      7.80 o
   5   3   0        0.05        0.53      5.18 o
   6   3   0        0.89       -1.69      5.70 o
   7   3   0      237.36      240.49     14.55 o
   8   3   0       37.84       32.02      5.97 o
   9   3   0       23.84       12.79     14.26 o
   0   4   0      178.66      177.54      6.82 o
   1   4   0      536.24      550.86      8.22 o
   2   4   0      110.02      109.77      8.06 o
   3   4   0      189.27      194.90     12.24 o
   4   4   0       88.74       82.01      6.11 o
   5   4   0      162.99      148.60     12.48 o
   6   4   0      545.79      514.42     24.92 o
   7   4   0        3.59       -1.48      7.29 o
   8   4   0        4.51        5.89      4.78 o
   9   4   0       15.65       17.34      6.12 o
   1   5   0      986.28      994.90     12.41 o
   2   5   0      951.53      953.24     16.49 o
   3   5   0      292.68      278.53      8.65 o
   4   5   0       68.50       59.22      5.67 o
   5   5   0      562.85      535.15     16.89 o
   6   5   0      206.26      224.45     17.03 o
   7   5   0       78.38       71.12     11.73 o
   8   5   0      145.04      140.92     15.65 o
   9   5   0        1.98       -9.40      9.40 o
   0   6   0       24.04       15.77      2.92 o
   1   6   0     2447.71     2513.87     33.72 o
   2   6   0      208.32      227.98      8.49 o
   3   6   0       50.23       46.25      2.92 o
   4   6   0      208.41      208.99     16.35 o
   5   6   0      284.69      282.59     12.64 o
   6   6   0       73.13       60.77     11.52 o
   7   6   0       24.14       11.52      9.83 o
   8   6   0       21.46       10.25     10.56 o
   9   6   0       33.15       37.72     13.84 o
   1   7   0      311.45      330.25      8.17 o
   2   7   0      551.07      523.30     12.46 o
   3   7   0       34.18       42.38      4.66 o
   4   7   0      145.75      138.14      9.20 o
   5   7   0       20.95       20.96      5.96 o
   6   7   0       35.76       29.48     10.88 o
   7   7   0        5.03       -8.03      9.08 o
   8   7   0        6.97        4.75     11.20 o
   0   8   0        8.27        6.50      7.34 o
   1   8   0       14.49       15.84      2.96 o
   2   8   0       49.83       50.11      4.44 o
   3   8   0       20.16       20.97      5.57 o
   4   8   0       11.81        7.14      7.87 o
   5   8   0      174.02      186.76     11.65 o
   6   8   0      106.90      127.84     10.48 o
   7   8   0        1.12       -9.08     10.56 o
   8   8   0       12.76       21.23     13.52 o
   1   9   0       68.98       74.82      4.76 o
   2   9   0       53.40       50.01      4.85 o
   3   9   0      225.02      250.80      9.29 o
   4   9   0      102.89      107.70      9.37 o
   5   9   0        1.45       -4.39      5.53 o
   6   9   0       28.82       42.91      8.35 o
   7   9   0        5.56      -10.99     10.99 o
   0  10   0      217.27      202.44     20.63 o
   1  10   0       60.61       69.61      5.97 o
   2  10   0       96.28       92.32      9.63 o
   3  10   0      225.71      222.04      9.19 o
   4  10   0        4.12        2.05      3.68 o
   5  10   0       32.53       37.83     21.02 o
   6  10   0        3.86       -5.76      7.24 o
   1  11   0       20.11       18.57      4.31 o
   2  11   0        7.92       12.10      4.21 o
   3  11   0        0.46       -0.71      3.51 o
   4  11   0       17.82       10.71      6.73 o
   5  11   0       36.57       34.95      5.63 o
   0  12   0      160.82      164.61     10.69 o
   1  12   0        7.19        8.23      4.15 o
   2  12   0        5.25        2.80      4.01 o
   3  12   0        7.08        8.30      4.41 o
   4  12   0        5.55        6.25      7.28 o
   1  13   0       24.24       28.25      5.27 o
   2  13   0       14.71       23.36      7.28 o
   2   0   1     4381.36     4312.27     69.97 o
   3   0   1     1572.78     1509.94     26.21 o
   4   0   1      515.81      555.16     14.61 o
   5   0   1       89.75       75.01      5.55 o
   6   0   1      622.98      632.53     21.01 o
   7   0   1       13.29       15.59      5.86 o
   8   0   1       19.19       14.39      5.08 o
   9   0   1       11.97       13.07      7.24 o
  10   0   1       15.46        3.50      6.19 o
   2   1   1       89.51       75.76      2.10 o
   3   1   1       26.80       26.20      1.73 o
   4   1   1      592.34      625.53     11.38 o
   5   1   1      116.18      105.59      5.13 o
   6   1   1      337.73      341.42      8.69 o
   7   1   1      169.53      150.49      6.42 o
   8   1   1       41.24       44.45      4.38 o
   9   1   1       27.53       30.93      4.50 o
  10   1   1       10.16       -4.80      4.80 o
   0   2   1     8471.48     5935.76    270.89 o
   1   2   1    11810.59    12721.51    156.82 o
   2   2   1     1888.33     1804.34     17.60 o
   3   2   1      651.34      602.80      9.68 o
   4   2   1       64.88       61.98      3.29 o
   5   2   1      487.23      492.72     12.23 o
   6   2   1      305.80      303.59      8.18 o
   7   2   1      340.47      336.91      9.23 o
   8   2   1        7.55        5.14      3.34 o
   9   2   1        5.15       -1.29      3.68 o
   0   3   1     8242.03     9226.43     96.42 o
   1   3   1     1222.68     1173.29     10.84 o
   2   3   1     2096.59     2035.89     18.90 o
   3   3   1      187.74      179.14      4.27 o
   4   3   1      704.53      657.17     12.09 o
   5   3   1      284.33      282.49     11.19 o
   6   3   1      143.41      118.02      7.96 o
   7   3   1       98.09      106.92      6.13 o
   8   3   1       15.70       10.98      4.54 o
   9   3   1       11.28        8.27      3.97 o
   0   4   1      591.58      571.38      7.58 o
   1   4   1     1914.84     1896.29     17.10 o
   2   4   1     1551.55     1565.03     15.19 o
   3   4   1      271.05      277.61      5.38 o
   4   4   1     1041.21      987.60     17.27 o
   5   4   1       76.96       78.12      5.32 o
   6   4   1       35.62       32.75      6.13 o
   7   4   1       79.63       80.41      8.05 o
   8   4   1        8.31        3.60      3.38 o
   9   4   1       17.75       12.51      5.22 o
   0   5   1      398.81      404.40      6.92 o
   1   5   1      733.82      761.37      7.38 o
   2   5   1      151.02      144.67      3.84 o
   3   5   1      144.82      159.66      4.75 o
   4   5   1       10.17        9.53      2.45 o
   5   5   1       15.45       11.60      4.10 o
   6   5   1        2.27        0.88      5.21 o
   7   5   1       39.83       29.91      6.98 o
   8   5   1        2.63       -4.05      4.05 o
   9   5   1        1.48       -4.57      4.57 o
   0   6   1       73.27       78.21      3.22 o
   1   6   1     1277.81     1279.30     13.23 o
   2   6   1       19.55       15.01      3.00 o
   3   6   1      145.89      141.82      4.16 o
   4   6   1       93.68       94.13      4.86 o
   5   6   1      108.70      109.55      7.64 o
   6   6   1       32.17       26.58      6.91 o
   7   6   1       25.91       30.42      7.58 o
   8   6   1        4.78       -6.76      6.76 o
   9   6   1        3.86       -7.65      7.65 o
   0   7   1       36.84       44.14      4.77 o
   1   7   1      479.12      478.98      7.21 o
   2   7   1      618.23      609.83      9.79 o
   3   7   1       25.82       21.56      2.66 o
   4   7   1      171.59      155.05      6.74 o
   5   7   1       46.26       53.82      5.00 o
   6   7   1      213.11      211.65     10.45 o
   7   7   1        2.29       -6.46      6.46 o
   8   7   1        8.57       -0.18     11.51 o
   0   8   1        0.31       -1.29      2.26 o
   1   8   1        6.61        6.02      2.16 o
   2   8   1      291.13      288.55      6.46 o
   3   8   1      383.74      376.89      8.51 o
   4   8   1        4.58       -2.34      3.40 o
   5   8   1      250.62      252.25      9.37 o
   6   8   1        3.73       -0.85      5.16 o
   7   8   1        1.17       -7.61      7.61 o
   8   8   1        1.53       -7.75      7.75 o
   0   9   1        5.74       10.97      3.07 o
   1   9   1      385.72      359.35      7.11 o
   2   9   1       22.41       24.89      3.15 o
   3   9   1      269.96      272.20      6.03 o
   4   9   1      181.99      195.39      8.39 o
   5   9   1       21.22       12.49      4.58 o
   6   9   1        0.33        2.08      5.55 o
   7   9   1        3.81        4.12      8.74 o
   0  10   1      148.95      144.93      6.72 o
   1  10   1        6.87       10.47      2.45 o
   2  10   1       88.62      111.76      4.68 o
   3  10   1       61.10       64.28      3.54 o
   4  10   1        8.74        9.15      2.88 o
   5  10   1       36.27       52.92      6.95 o
   6  10   1        0.59       -5.70      5.70 o
   0  11   1       15.67       10.86      3.54 o
   1  11   1       47.70       45.00      3.64 o
   2  11   1        2.54       -0.54      2.48 o
   3  11   1       18.79       19.03      3.17 o
   4  11   1       45.35       51.61      4.12 o
   5  11   1       47.82       54.91      5.34 o
   0  12   1        8.84        5.57      3.66 o
   1  12   1       28.36       30.14      3.48 o
   2  12   1        6.39        5.38      2.87 o
   3  12   1       10.94        8.40      3.68 o
   4  12   1      113.86      132.81      8.27 o
   0  13   1        1.18        1.87      4.09 o
   1  13   1       15.07       17.37      3.49 o
   2  13   1        7.61       15.14      4.00 o
   2   0   2      147.52      137.08      3.26 o
   3   0   2      516.38      482.94      9.89 o
   4   0   2      168.18      160.96      6.79 o
   5   0   2        3.30        7.02      2.98 o
   6   0   2      216.80      220.26      9.64 o
   7   0   2      597.31      620.59     18.99 o
   8   0   2      123.85      113.49      8.67 o
   9   0   2        0.55       -3.81      4.89 o
  10   0   2       10.18       13.52      9.72 o
   2   1   2     5066.74     4837.33     68.74 o
   3   1   2     1067.64     1110.92     12.10 o
   4   1   2      608.65      617.17     17.02 o
   5   1   2      115.39      106.24      6.56 o
   6   1   2      294.99      297.31      7.98 o
   7   1   2      220.74      237.02      7.81 o
   8   1   2      102.63      116.36      5.93 o
   9   1   2       29.24       33.44      4.53 o
  10   1   2       11.27        3.42      5.21 o
   0   2   2      984.53     1011.07     22.59 o
   1   2   2     5804.66     5789.00     54.19 o
   2   2   2     2748.99     2688.48     27.23 o
   3   2   2      122.86      142.06     10.70 o
   4   2   2      447.84      429.27      8.98 o
   5   2   2      684.17      670.89     12.80 o
   6   2   2      290.74      280.81      8.98 o
   7   2   2        4.81        1.39      2.92 o
   8   2   2       13.73        8.31      3.39 o
   9   2   2        3.59       -1.23      3.63 o
   0   3   2     3983.40     4086.20     43.39 o
   1   3   2     3007.11     2909.42     27.75 o
   2   3   2      539.70      489.49      5.56 o
   3   3   2      441.72      432.93      7.26 o
   4   3   2      587.91      566.58      9.45 o
   5   3   2       47.15       42.76      5.19 o
   6   3   2      102.47       88.72     11.22 o
   7   3   2      100.06      102.37      6.49 o
   8   3   2       34.84       35.83      4.50 o
   9   3   2       10.48        2.39      3.75 o
   0   4   2     5393.81     5415.89     57.39 o
   1   4   2     1826.69     1830.86     15.75 o
   2   4   2      480.70      469.64      5.75 o
   3   4   2     1033.65     1032.30     13.18 o
   4   4   2       19.74       21.48      3.51 o
   5   4   2      260.23      267.44      9.22 o
   6   4   2      606.07      609.53     19.46 o
   7   4   2        4.99        5.13      3.61 o
   8   4   2       36.61       36.28      4.36 o
   9   4   2       18.21       19.98      8.52 o
   0   5   2      293.57      296.48      5.10 o
   1   5   2      857.40      824.64      8.54 o
   2   5   2      162.95      172.51      3.63 o
   3   5   2      161.92      168.57      4.82 o
   4   5   2      268.53      263.82      6.71 o
   5   5   2      201.86      176.48      8.24 o
   6   5   2      223.54      220.09     12.08 o
   7   5   2       28.00       28.65      7.77 o
   8   5   2       57.09       71.85      6.47 o
   9   5   2        2.61       -4.51      4.51 o
   0   6   2      427.39      440.03      8.34 o
   1   6   2     2056.33     2113.84     21.44 o
   2   6   2       73.06       88.23      3.94 o
   3   6   2      129.61      127.49      4.91 o
   4   6   2       99.42       95.79      4.77 o
   5   6   2      137.24      141.95      7.77 o
   6   6   2       54.29       57.86      6.13 o
   7   6   2       14.65       10.65      6.87 o
   8   6   2       25.17       29.96      8.32 o
   9   6   2       34.21       22.50     11.78 o
   0   7   2       14.90       19.20      2.78 o
   1   7   2      118.78      121.50      3.69 o
   2   7   2      207.91      209.54      5.78 o
   3   7   2      135.75      129.38      4.66 o
   4   7   2      155.76      136.36      6.41 o
   5   7   2        7.93        7.64      4.56 o
   6   7   2        3.63       -6.39      6.39 o
   7   7   2        4.45      -11.43     13.36 o
   8   7   2       13.09        6.44      9.61 o
   0   8   2       59.50       56.19      3.99 o
   1   8   2        4.10        2.46      1.81 o
   2   8   2       80.13       81.19      3.62 o
   3   8   2      236.45      226.92      5.71 o
   4   8   2       39.71       38.56      5.02 o
   5   8   2       77.14       72.68      5.88 o
   6   8   2       52.72       58.40      7.08 o
   7   8   2        2.08       -7.19      7.19 o
   8   8   2       37.23       32.98     10.23 o
   0   9   2      173.01      181.02      6.69 o
   1   9   2      216.65      201.00      5.34 o
   2   9   2       78.14       82.78      3.95 o
   3   9   2      141.18      139.62      4.45 o
   4   9   2       36.05       30.97      4.79 o
   5   9   2       25.17       24.75      5.39 o
   6   9   2       20.06        9.94      6.08 o
   7   9   2       31.88       13.80      9.33 o
   0  10   2      165.20      174.77      7.06 o
   1  10   2       10.05       12.31      2.47 o
   2  10   2       20.15       18.99      2.77 o
   3  10   2      126.14      128.86      4.48 o
   4  10   2       23.72       24.51      3.20 o
   5  10   2       22.68       18.31      5.04 o
   6  10   2       51.74       64.04      8.46 o
   0  11   2       46.30       34.68      4.63 o
   1  11   2       48.92       46.70      3.47 o
   2  11   2       10.63       11.62      2.80 o
   3  11   2       11.22       17.08      3.08 o
   4  11   2       20.92       24.48      4.28 o
   5  11   2       35.10       31.11      4.74 o
   0  12   2      171.84      158.04      8.36 o
   1  12   2       32.98       28.16      3.41 o
   2  12   2       24.24       32.36      3.59 o
   3  12   2        8.02        7.32      3.85 o
   4  12   2        6.55        0.69      6.56 o
   0  13   2        0.18       -3.48      3.95 o
   1  13   2       22.33       29.36      4.30 o
   2  13   2        0.80        0.74      3.57 o
   2   0   3     8754.12     8932.54    123.09 o
   3   0   3      128.14      141.79      7.88 o
   4   0   3     3784.50     3817.41     79.26 o
   5   0   3       60.45       56.71      4.68 o
   6   0   3       88.09       82.33      6.06 o
   7   0   3      472.68      492.60     16.26 o
   8   0   3       40.64       41.91      6.09 o
   9   0   3       21.88       25.49      6.18 o
  10   0   3        4.98       -8.24      8.24 o
   0   1   3        0.65       -0.09      0.38 o
   1   1   3     2412.91     2024.84    124.77 o
   2   1   3     1079.17     1006.37     11.46 o
   3   1   3      515.84      491.51      6.57 o
   4   1   3      268.15      267.03      7.64 o
   5   1   3      145.48      145.59      5.84 o
   6   1   3       83.41       83.24      4.88 o
   7   1   3      562.26      572.85     12.71 o
   8   1   3      106.56      123.68      6.09 o
   9   1   3        3.09       -1.37      3.55 o
  10   1   3        4.07       -4.96      5.82 o
   0   2   3     2203.94     2052.23     64.98 o
   1   2   3     6842.55     7057.72     72.59 o
   2   2   3      525.40      497.88      9.01 o
   3   2   3        2.47        0.25      1.21 o
   4   2   3     1305.21     1317.24     15.72 o
   5   2   3      383.76      388.16      8.72 o
   6   2   3      258.15      250.78      8.46 o
   7   2   3       39.17       39.58      3.96 o
   8   2   3       45.60       48.53      4.53 o
   9   2   3       36.87       35.85      4.66 o
   0   3   3     1328.75     1281.05     14.46 o
   1   3   3     1859.13     1830.55     15.54 o
   2   3   3      150.20      146.05      2.63 o
   3   3   3      809.39      788.77     11.05 o
   4   3   3        4.37        5.06      1.63 o
   5   3   3       74.74       79.57      5.01 o
   6   3   3       17.99       16.11      4.82 o
   7   3   3      117.09      115.87      6.67 o
   8   3   3       54.63       54.46      4.71 o
   9   3   3        2.27       -5.24      5.24 o
   0   4   3       54.79       60.52      2.93 o
   1   4   3      814.05      750.67      7.24 o
   2   4   3      798.66      818.18      9.21 o
   3   4   3      333.32      332.04      6.45 o
   4   4   3       55.76       53.90      5.25 o
   5   4   3      117.25      102.71      6.00 o
   6   4   3      138.59      140.01      9.26 o
   7   4   3       57.37       52.73      5.70 o
   8   4   3       30.02       25.34      4.84 o
   9   4   3        9.75        7.49      5.33 o
   0   5   3       38.64       39.71      2.16 o
   1   5   3      550.89      572.82      6.46 o
   2   5   3       26.61       27.91      1.84 o
   3   5   3       20.63       19.48      2.51 o
   4   5   3       71.40       80.25      6.41 o
   5   5   3        1.91        0.74      3.20 o
   6   5   3      443.76      428.74     13.26 o
   7   5   3       33.69       51.12      8.56 o
   8   5   3        0.85       -2.79      3.74 o
   9   5   3        2.96       -2.75      6.75 o
   0   6   3      425.12      406.16      7.89 o
   1   6   3       95.29       87.56      2.64 o
   2   6   3      689.25      673.57      9.35 o
   3   6   3      865.97      872.49     12.72 o
   4   6   3       36.94       27.74      3.16 o
   5   6   3      640.88      629.21     13.84 o
   6   6   3        2.41        1.89      4.37 o
   7   6   3       28.68       24.85      7.41 o
   8   6   3       34.48       24.96      8.40 o
   0   7   3       73.88       73.18      5.78 o
   1   7   3       29.73       23.83      2.12 o
   2   7   3      163.90      172.89      5.24 o
   3   7   3      470.45      464.25      9.23 o
   4   7   3       81.09       70.02      5.05 o
   5   7   3       13.39       13.01      4.87 o
   6   7   3      188.75      199.53     12.72 o
   7   7   3        6.83        2.11     12.20 o
   8   7   3        9.82       -7.53      7.53 o
   0   8   3      592.91      555.04     11.76 o
   1   8   3       90.98       86.33      3.80 o
   2   8   3       29.72       22.70      2.47 o
   3   8   3       22.00       26.74      3.14 o
   4   8   3      170.68      171.33      7.49 o
   5   8   3      210.06      233.09     10.95 o
   6   8   3       20.67       14.39      5.87 o
   7   8   3       11.94       12.28      8.05 o
   8   8   3        1.93       -6.67      8.65 o
   0   9   3      184.54      185.86      6.87 o
   1   9   3       32.39       31.74      2.77 o
   2   9   3       79.25       82.69      3.91 o
   3   9   3       10.66        7.03      2.21 o
   4   9   3       51.57       52.33      4.08 o
   5   9   3      169.14      155.77      9.77 o
   6   9   3        6.23        0.75      5.65 o
   7   9   3        5.81       -1.14      6.25 o
   0  10   3       56.31       55.79      4.63 o
   1  10   3        3.77        2.66      2.29 o
   2  10   3       99.37      108.21      4.55 o
   3  10   3        3.87        3.13      2.16 o
   4  10   3       46.91       49.81      4.88 o
   5  10   3       36.72       34.95      7.10 o
   6  10   3        4.78       -1.07      5.95 o
   0  11   3       65.43       65.61      5.05 o
   1  11   3       23.70       27.27      5.05 o
   2  11   3       23.76       33.39      3.41 o
   3  11   3       36.33       45.92      3.76 o
   4  11   3       40.29       42.07      4.73 o
   5  11   3       60.60       71.71      6.50 o
   0  12   3        0.78       -4.17      4.17 o
   1  12   3       10.04        9.58      2.75 o
   2  12   3       37.07       36.87      4.49 o
   3  12   3        1.22       -1.80      3.46 o
   4  12   3       35.09       35.28      4.81 o
   0  13   3        2.64        0.30      5.82 o
   1  13   3       21.11       32.67      6.40 o
   2  13   3        0.00       -1.28      3.47 o
   1   0   4     4436.81     4162.06     97.53 o
   2   0   4      874.73      764.44     11.57 o
   3   0   4     1125.72     1028.15     15.65 o
   4   0   4     2663.17     2612.64     55.48 o
   5   0   4     1984.60     1932.37     42.91 o
   6   0   4       64.55       67.72      5.55 o
   7   0   4        0.68        2.12      4.26 o
   8   0   4       44.60       36.84      6.50 o
   9   0   4        5.33       -4.12      7.50 o
  10   0   4        9.97        7.92      9.19 o
   0   1   4      212.39      198.23      7.86 o
   1   1   4     6156.47     6118.75    109.47 o
   2   1   4     1030.37     1016.01     11.58 o
   3   1   4      195.35      190.48      3.17 o
   4   1   4      402.55      409.74      7.36 o
   5   1   4      198.72      182.11      5.71 o
   6   1   4       57.85       56.09      3.76 o
   7   1   4      110.50      106.12      5.43 o
   8   1   4       42.36       42.31      4.30 o
   9   1   4       54.92       75.87      5.72 o
   0   2   4      193.22      181.33      4.98 o
   1   2   4     2926.86     2966.78     28.45 o
   2   2   4     2702.66     2554.13     26.92 o
   3   2   4      235.71      247.24      4.19 o
   4   2   4      634.90      567.12      7.76 o
   5   2   4      366.33      350.80      6.33 o
   6   2   4      319.48      309.84      7.62 o
   7   2   4      215.63      212.05      6.15 o
   8   2   4        3.69        2.53      3.20 o
   9   2   4       23.39       38.15      5.73 o
   0   3   4      254.71      270.61      4.57 o
   1   3   4     2270.06     2309.75     21.23 o
   2   3   4      857.79      743.62      8.82 o
   3   3   4      376.80      390.05      6.03 o
   4   3   4      876.92      919.14     14.07 o
   5   3   4      229.70      213.26      7.99 o
   6   3   4      371.20      361.05     10.38 o
   7   3   4       22.33       29.06      4.20 o
   8   3   4       27.16       30.86      4.10 o
   9   3   4       10.84        6.09      4.95 o
   0   4   4     2532.53     2521.23     27.59 o
   1   4   4       20.55       30.92      1.41 o
   2   4   4      116.16      128.44      2.92 o
   3   4   4     1218.03     1124.80     16.80 o
   4   4   4       27.03       28.30      2.89 o
   5   4   4      311.91      319.37      7.74 o
   6   4   4       29.60       16.30      5.34 o
   7   4   4      124.21      125.08      6.83 o
   8   4   4        7.43        3.87      4.55 o
   9   4   4       27.26       28.58      6.00 o
   0   5   4       66.28       65.75      2.37 o
   1   5   4     1626.26     1614.45     15.02 o
   2   5   4      442.70      455.11      6.32 o
   3   5   4      431.60      405.52      9.30 o
   4   5   4      126.09      124.84      5.47 o
   5   5   4       87.06       84.46      4.80 o
   6   5   4       98.84      104.27      5.92 o
   7   5   4        3.15        7.55     11.78 o
   8   5   4        6.41       -0.67      6.45 o
   9   5   4       12.43        9.08      5.58 o
   0   6   4      198.63      199.13      5.28 o
   1   6   4      202.84      217.02      3.94 o
   2   6   4       33.12       34.39      2.02 o
   3   6   4      143.67      140.35      4.35 o
   4   6   4       37.61       39.37      4.00 o
   5   6   4       88.40       91.23      5.47 o
   6   6   4      310.16      313.05     11.83 o
   7   6   4       32.28       19.26      7.39 o
   8   6   4       29.67       24.97      8.29 o
   0   7   4      138.93      135.92      7.95 o
   1   7   4       92.84       99.35      3.88 o
   2   7   4      478.80      474.65      7.16 o
   3   7   4        1.55        1.36      2.12 o
   4   7   4      348.15      335.15      9.84 o
   5   7   4      216.66      198.36      9.83 o
   6   7   4       92.57       85.58      7.50 o
   7   7   4        2.71        2.45      5.26 o
   8   7   4        0.73       -5.41      7.49 o
   0   8   4       10.17       12.69      2.93 o
   1   8   4       87.17       94.18      3.56 o
   2   8   4       40.72       49.98      2.77 o
   3   8   4      156.52      158.01      4.75 o
   4   8   4       68.80       70.63      5.42 o
   5   8   4       23.47       29.31      5.96 o
   6   8   4       93.33       97.02      8.25 o
   7   8   4       29.81       33.80      7.02 o
   0   9   4       11.27        9.17      3.16 o
   1   9   4      145.67      132.73      4.41 o
   2   9   4       58.25       58.62      3.17 o
   3   9   4      125.08      121.71      4.83 o
   4   9   4       42.22       40.51      3.74 o
   5   9   4      122.94      139.29      9.46 o
   6   9   4        4.62       -5.20      5.20 o
   7   9   4       40.54       50.78      8.15 o
   0  10   4        1.04       -0.65      3.14 o
   1  10   4       11.34       11.30      2.43 o
   2  10   4       56.74       54.63      3.32 o
   3  10   4        8.52        8.22      2.28 o
   4  10   4       48.25       60.32      5.63 o
   5  10   4        4.11        0.48      6.09 o
   6  10   4       38.08       37.86      7.50 o
   0  11   4       47.02       46.76      5.47 o
   1  11   4      121.74      125.47      4.78 o
   2  11   4       14.01       10.89      2.60 o
   3  11   4       23.85       31.45      4.25 o
   4  11   4        1.32        1.83      3.48 o
   5  11   4       59.88       69.02      6.54 o
   0  12   4       75.01       74.78      6.22 o
   1  12   4       22.94       27.94      4.15 o
   2  12   4       24.32       25.70      4.17 o
   3  12   4       25.11       32.21      6.54 o
   4  12   4        4.96        6.42      4.07 o
   0  13   4        9.05        2.58      6.09 o
   1  13   4       13.42       12.20      5.25 o
   2  13   4       12.41       17.05      4.22 o
   1   0   5       62.79       64.11      2.80 o
   2   0   5     1779.65     1757.95     22.62 o
   3   0   5      272.59      292.71      5.68 o
   4   0   5      197.87      202.50      7.73 o
   5   0   5      129.53      123.92      6.93 o
   6   0   5        0.11       -3.86      3.86 o
   7   0   5      603.67      611.82     18.52 o
   8   0   5        0.14       -4.15      4.15 o
   9   0   5       12.02        6.91      5.56 o
   0   1   5     1932.26     1777.70     36.67 o
   1   1   5     6884.15     7399.92     68.52 o
   2   1   5     1265.16     1165.78     11.56 o
   3   1   5     1000.74     1027.12     11.28 o
   4   1   5      441.81      422.78      6.75 o
   5   1   5      200.73      208.68      5.76 o
   6   1   5      175.57      177.81      6.10 o
   7   1   5       38.91       34.07      4.88 o
   8   1   5       34.51       44.15      4.34 o
   9   1   5       12.16        5.29      4.63 o
   0   2   5      741.58      787.89     14.40 o
   1   2   5     2192.02     2093.57     19.27 o
   2   2   5      718.12      680.53      7.45 o
   3   2   5      566.68      567.32      9.14 o
   4   2   5       52.05       50.60      2.35 o
   5   2   5       98.42       91.68      3.17 o
   6   2   5       45.80       52.87      3.43 o
   7   2   5       10.54        6.55      2.58 o
   8   2   5       21.55       16.00      3.72 o
   9   2   5       32.41       22.72      5.49 o
   0   3   5      486.55      494.05      6.98 o
   1   3   5     2061.74     2037.84     18.92 o
   2   3   5      547.75      591.58      7.37 o
   3   3   5      304.49      287.74      7.44 o
   4   3   5      100.70      102.18      4.87 o
   5   3   5      108.05      102.31      4.89 o
   6   3   5       67.39       69.57      4.20 o
   7   3   5       33.98       37.40      6.10 o
   8   3   5       90.51       99.01      5.65 o
   9   3   5        8.13        2.19      5.90 o
   0   4   5      752.55      760.87     10.51 o
   1   4   5      848.36      868.39      9.18 o
   2   4   5      779.35      806.02     10.14 o
   3   4   5      294.32      273.53      8.41 o
   4   4   5       89.71      100.92      3.75 o
   5   4   5      343.61      337.19      9.07 o
   6   4   5      137.79      139.67      4.69 o
   7   4   5        0.46       -2.09      3.20 o
   8   4   5       44.96       49.38     12.26 o
   9   4   5        7.74        2.36      5.49 o
   0   5   5       43.47       41.35      2.00 o
   1   5   5      719.73      679.26      6.95 o
   2   5   5       99.99       99.11      2.80 o
   3   5   5      118.09      110.27      5.07 o
   4   5   5      217.70      220.38      6.96 o
   5   5   5       66.16       66.16      4.43 o
   6   5   5      281.81      283.86      9.16 o
   7   5   5       66.30       69.97      5.76 o
   8   5   5        4.43       -4.30      6.45 o
   9   5   5       15.08       18.72      6.11 o
   0   6   5     1291.26     1381.75     17.75 o
   1   6   5      518.00      526.74      6.77 o
   2   6   5      757.85      751.55      9.46 o
   3   6   5      361.52      348.16     10.14 o
   4   6   5      137.83      137.25      6.26 o
   5   6   5       46.44       50.82      7.79 o
   6   6   5       25.36       33.06      5.74 o
   7   6   5       36.91       35.44      6.13 o
   8   6   5       10.86        8.19      7.75 o
   0   7   5       28.70       22.78      2.81 o
   1   7   5        6.84        5.49      1.66 o
   2   7   5      150.13      146.03      3.79 o
   3   7   5        7.49        7.19      1.74 o
   4   7   5       68.18       79.62      5.33 o
   5   7   5       11.91        3.23      4.62 o
   6   7   5      110.11      112.59      8.09 o
   7   7   5        2.66        3.98      6.31 o
   8   7   5        0.88       -7.10      7.63 o
   0   8   5       43.87       48.83      8.74 o
   1   8   5      346.29      340.45      6.48 o
   2   8   5       36.69       31.78      2.62 o
   3   8   5      371.55      383.68      7.53 o
   4   8   5       57.23       50.23      6.17 o
   5   8   5       16.78       15.42      5.28 o
   6   8   5       31.10       34.39      6.35 o
   7   8   5       40.74       34.22      7.11 o
   0   9   5      236.55      235.18      8.50 o
   1   9   5      375.44      345.32      6.86 o
   2   9   5      141.80      154.33      4.57 o
   3   9   5        2.23        3.03      2.11 o
   4   9   5       60.85       56.82      4.56 o
   5   9   5       93.89       94.66      8.08 o
   6   9   5        3.49       -5.00      5.00 o
   7   9   5       31.79       25.99      7.41 o
   0  10   5      184.23      178.46      7.84 o
   1  10   5       21.09       16.46      2.60 o
   2  10   5       47.31       52.53      4.23 o
   3  10   5       15.81       10.78      2.58 o
   4  10   5      198.16      196.12     11.31 o
   5  10   5       11.04       10.29      6.01 o
   6  10   5        7.85        4.07      6.61 o
   0  11   5       35.03       34.44      4.55 o
   1  11   5       49.26       49.36      3.43 o
   2  11   5       43.12       46.46      3.92 o
   3  11   5       13.81        7.97      4.35 o
   4  11   5       61.38       71.22      7.37 o
   5  11   5       56.08       70.54      8.72 o
   0  12   5        1.29        4.51      5.58 o
   1  12   5        6.79        8.13      3.21 o
   2  12   5       41.52       42.90      4.81 o
   3  12   5        9.46        8.14      4.67 o
   4  12   5       25.11       19.23      5.16 o
   0  13   5        0.00       -1.02      7.55 o
   1  13   5        3.73        3.36      4.85 o
   0   0   6     5189.81     5595.47    155.32 o
   1   0   6       69.43       85.15      7.04 o
   2   0   6     1096.54     1051.92     14.05 o
   3   0   6       26.41       36.24      4.33 o
   4   0   6     2434.84     2501.38     51.20 o
   5   0   6     1279.98     1267.59     29.68 o
   6   0   6      211.06      184.31     10.74 o
   7   0   6        1.55       -3.73      3.73 o
   8   0   6       20.94       28.01     10.83 o
   9   0   6        3.81        1.06      7.08 o
   0   1   6     2477.95     2431.28     49.35 o
   1   1   6     2844.96     2876.10     27.14 o
   2   1   6      201.02      191.47      4.83 o
   3   1   6     4067.71     4264.20     45.34 o
   4   1   6      419.07      396.07      6.84 o
   5   1   6       73.61       80.28      3.26 o
   6   1   6      212.67      223.72      5.93 o
   7   1   6      208.78      217.33      6.37 o
   8   1   6       17.41       13.85      3.16 o
   9   1   6       43.16       59.77      8.03 o
   0   2   6      845.21      906.99     14.31 o
   1   2   6     1450.64     1522.45     14.38 o
   2   2   6     1678.15     1682.69     17.54 o
   3   2   6     2748.18     2788.20     36.26 o
   4   2   6      714.66      711.98      9.26 o
   5   2   6       80.79       88.78      3.14 o
   6   2   6      175.63      169.01      4.97 o
   7   2   6      134.75      142.71      5.70 o
   8   2   6        3.25        4.46      3.25 o
   9   2   6       28.17       43.91     12.54 o
   0   3   6       18.79       22.62      1.88 o
   1   3   6      892.02      921.80     13.26 o
   2   3   6       17.79       18.55      1.32 o
   3   3   6      141.56      155.61      2.91 o
   4   3   6      525.04      527.36      7.52 o
   5   3   6      393.66      403.10      7.27 o
   6   3   6      227.14      233.60      8.09 o
   7   3   6        0.07        6.47      6.93 o
   8   3   6       15.43       15.61      4.76 o
   9   3   6        3.00       -4.35      4.45 o
   0   4   6     2276.55     2273.54     27.30 o
   1   4   6      475.27      464.19      5.72 o
   2   4   6      139.77      150.66      3.13 o
   3   4   6      529.56      509.61      6.73 o
   4   4   6       99.25       99.24      3.31 o
   5   4   6       53.77       59.15      4.11 o
   6   4   6       57.01       65.89      3.03 o
   7   4   6       46.28       43.22      4.62 o
   8   4   6        1.64       -6.07      6.07 o
   9   4   6       49.51       45.60      8.26 o
   0   5   6     1026.50     1001.53     13.14 o
   1   5   6       88.45      100.14      3.25 o
   2   5   6      867.11      926.90     14.70 o
   3   5   6      205.86      209.84      5.20 o
   4   5   6      315.39      325.83      8.48 o
   5   5   6       82.89       82.46      4.76 o
   6   5   6       66.65       61.95      6.12 o
   7   5   6        0.73       -0.55      2.90 o
   8   5   6       19.29       13.74      7.43 o
   9   5   6       35.19       35.41     15.11 o
   0   6   6       70.80       72.77      2.94 o
   1   6   6      992.43     1003.49     10.51 o
   2   6   6       60.81       52.34      3.19 o
   3   6   6       65.12       67.55      3.86 o
   4   6   6       41.19       41.73      5.52 o
   5   6   6       12.47       11.37      3.58 o
   6   6   6      173.07      183.20     10.65 o
   7   6   6      123.16      142.41      8.99 o
   8   6   6       13.96       -5.67      6.89 o
   0   7   6      503.57      495.90     11.48 o
   1   7   6      176.57      166.73      3.88 o
   2   7   6       76.71       78.17      2.78 o
   3   7   6      151.05      142.70      4.22 o
   4   7   6      545.09      527.07     12.51 o
   5   7   6       46.10       37.14      6.04 o
   6   7   6      152.06      161.96     11.11 o
   7   7   6       27.22       18.72      6.01 o
   8   7   6        1.14       -7.57      7.57 o
   0   8   6      537.11      541.11     12.77 o
   1   8   6      407.28      391.30      6.98 o
   2   8   6      193.37      191.72      4.52 o
   3   8   6       17.28       21.27      2.72 o
   4   8   6       13.02       17.95      3.17 o
   5   8   6       20.70       12.27      5.06 o
   6   8   6       45.84       54.05      7.12 o
   7   8   6       34.98       15.48      6.57 o
   0   9   6       48.36       49.78      4.53 o
   1   9   6      181.91      175.60      5.83 o
   2   9   6       98.49       93.06      3.63 o
   3   9   6       73.18       75.61      4.04 o
   4   9   6       63.50       76.84      7.30 o
   5   9   6       13.92        9.00      5.78 o
   6   9   6       36.73       29.40      6.72 o
   7   9   6       27.16       15.22      7.12 o
   0  10   6       42.84       35.47      4.33 o
   1  10   6       12.22       10.64      2.41 o
   2  10   6       59.55       65.03      3.40 o
   3  10   6        9.09        6.90      3.07 o
   4  10   6        0.46       -2.59      5.25 o
   5  10   6       23.68       26.73      6.79 o
   6  10   6        4.04       -6.34      6.34 o
   0  11   6       14.06       10.09      3.70 o
   1  11   6       57.68       56.66      3.87 o
   2  11   6       24.17       28.85      3.69 o
   3  11   6       15.94       19.43      4.75 o
   4  11   6        2.31       -0.36      4.25 o
   5  11   6        1.58       -2.28      6.17 o
   0  12   6        6.63        1.74      5.74 o
   1  12   6       51.19       52.09      4.30 o
   2  12   6        2.07        3.67      3.47 o
   3  12   6       52.02       50.50      6.11 o
   4  12   6       11.63       -1.24      4.61 o
   0  13   6       31.34       34.47      8.19 o
   1  13   6       11.41       14.34      5.25 o
   1   0   7      338.89      338.10      7.28 o
   2   0   7      109.41      103.47      3.55 o
   3   0   7      234.42      231.24      4.49 o
   4   0   7       57.12       61.50      3.40 o
   5   0   7        0.13        1.57      2.53 o
   6   0   7      105.58      108.73      7.15 o
   7   0   7        3.68       -2.50      3.94 o
   8   0   7        0.01       -3.48      3.48 o
   9   0   7        4.28        2.43      7.50 o
   0   1   7      200.36      192.13      6.59 o
   1   1   7      688.04      734.67     10.12 o
   2   1   7     1271.95     1331.74     15.52 o
   3   1   7      405.84      439.43      9.71 o
   4   1   7       34.64       36.15      2.98 o
   5   1   7      453.11      446.52      7.38 o
   6   1   7       10.92        7.71      2.36 o
   7   1   7       29.18       26.35      3.12 o
   8   1   7        5.25       -1.78      3.21 o
   9   1   7       21.15       27.66      8.29 o
   0   2   7      203.30      220.29      9.61 o
   1   2   7      373.18      421.58      9.64 o
   2   2   7      179.14      164.43      2.99 o
   3   2   7     1252.73     1294.10     18.03 o
   4   2   7       19.43       27.77      2.04 o
   5   2   7      176.04      183.12      4.33 o
   6   2   7      267.88      269.03      5.81 o
   7   2   7       82.49       81.33      3.99 o
   8   2   7       40.64       46.68      8.81 o
   9   2   7        1.17       -4.37      5.18 o
   0   3   7     2522.77     2595.91     30.63 o
   1   3   7       42.48       58.09      2.55 o
   2   3   7      824.55      855.40      8.87 o
   3   3   7       85.00       80.87      2.50 o
   4   3   7       11.81        9.60      2.28 o
   5   3   7      261.87      270.41      5.54 o
   6   3   7       93.44       92.90      4.54 o
   7   3   7       40.38       37.59      4.15 o
   8   3   7       93.17      100.57      7.46 o
   9   3   7        5.36        4.45      5.01 o
   0   4   7     4457.87     4811.89     55.67 o
   1   4   7      339.34      378.39      5.00 o
   2   4   7      128.97      148.84      3.10 o
   3   4   7      126.41      136.85      3.42 o
   4   4   7      118.41      121.45      3.53 o
   5   4   7      140.33      149.51      4.79 o
   6   4   7      121.48      127.89      4.88 o
   7   4   7       63.91       77.91      6.66 o
   8   4   7       36.80       39.42      7.83 o
   9   4   7       10.62       -1.03      5.01 o
   0   5   7      145.34      158.31      4.26 o
   1   5   7      203.92      212.29      4.09 o
   2   5   7      523.05      504.54      8.27 o
   3   5   7      206.81      188.12      4.99 o
   4   5   7       93.21       91.22      3.85 o
   5   5   7      356.78      352.17      9.14 o
   6   5   7        4.11        5.18      3.02 o
   7   5   7       41.44       38.11      5.83 o
   8   5   7        6.80       -6.56      6.56 o
   9   5   7       13.44        6.34      8.20 o
   0   6   7      157.11      176.32      4.26 o
   1   6   7      219.52      224.81      4.55 o
   2   6   7      239.46      234.15      5.64 o
   3   6   7        5.48        1.16      2.57 o
   4   6   7        3.42       -1.35      1.97 o
   5   6   7       61.91       58.62      7.12 o
   6   6   7       52.53       41.45     10.54 o
   7   6   7       30.43       25.34      5.83 o
   8   6   7       26.21       29.90      8.62 o
   0   7   7      263.67      240.27      7.31 o
   1   7   7      394.39      392.53      5.48 o
   2   7   7      248.24      251.22      6.29 o
   3   7   7      248.17      236.63      7.29 o
   4   7   7       28.93       21.44      3.98 o
   5   7   7       36.90       35.42      5.66 o
   6   7   7       83.84       82.97      7.53 o
   7   7   7        2.59       -5.07      5.07 o
   8   7   7        7.55       11.75      8.82 o
   0   8   7      233.22      230.51      8.25 o
   1   8   7       65.85       62.24      2.75 o
   2   8   7      212.81      204.71      4.93 o
   3   8   7       34.06       32.73      2.69 o
   4   8   7      247.49      239.35      7.85 o
   5   8   7        4.43       -0.66      4.51 o
   6   8   7        1.97       -4.90      4.90 o
   7   8   7        8.87        5.74      7.25 o
   0   9   7      343.69      324.50     13.47 o
   1   9   7      830.39      832.17     11.25 o
   2   9   7        8.57        4.30      2.01 o
   3   9   7       40.40       40.50      5.47 o
   4   9   7       30.03       34.40      6.22 o
   5   9   7       40.96       29.94      6.44 o
   6   9   7        4.88        2.52      5.77 o
   7   9   7       32.63       23.77      7.44 o
   0  10   7       14.09       20.90      3.86 o
   1  10   7        1.73       -0.73      2.01 o
   2  10   7      132.52      142.55      5.64 o
   3  10   7        4.77        5.24      3.25 o
   4  10   7       41.20       35.88      6.59 o
   5  10   7        3.45       10.03      5.89 o
   6  10   7        8.47        4.04      6.45 o
   0  11   7       77.80       75.07     12.47 o
   1  11   7        5.79        4.63      2.92 o
   2  11   7       20.45       17.34      3.79 o
   3  11   7      159.68      170.33     10.24 o
   4  11   7       14.17       12.27      4.83 o
   5  11   7        1.82       -6.06      6.07 o
   0  12   7        6.43        1.85      5.68 o
   1  12   7        7.46        3.97      3.78 o
   2  12   7       54.36       57.03      6.04 o
   3  12   7        1.63       -0.73      4.43 o
   0  13   7       12.50       11.23      6.80 o
   0   0   8      327.64      331.00     13.38 o
   1   0   8      492.57      502.17     18.27 o
   2   0   8       66.90       61.67      2.81 o
   3   0   8      249.45      290.09      5.17 o
   4   0   8      441.55      477.69      8.75 o
   5   0   8       42.45       40.24      3.62 o
   6   0   8       69.98       72.35      4.77 o
   7   0   8       34.04       27.99      5.05 o
   8   0   8        1.60       -5.24      5.24 o
   9   0   8        1.36       -2.22      7.71 o
   0   1   8      825.90      866.32     20.03 o
   1   1   8     2206.86     2310.36     25.17 o
   2   1   8      195.11      202.21      3.31 o
   3   1   8      386.77      415.84      8.46 o
   4   1   8      683.33      679.23      9.97 o
   5   1   8       52.17       61.71      2.62 o
   6   1   8      189.04      190.45      5.95 o
   7   1   8       57.82       65.07      3.93 o
   8   1   8       39.08       29.38      5.05 o
   9   1   8       20.25       32.81      7.13 o
   0   2   8     3981.46     4379.21     72.05 o
   1   2   8     2690.62     2831.88     30.77 o
   2   2   8      444.79      402.35      5.02 o
   3   2   8      850.77      873.62     10.89 o
   4   2   8       73.07       72.50      3.02 o
   5   2   8      119.24      113.48      4.20 o
   6   2   8      198.13      191.00      4.85 o
   7   2   8       23.29       23.64      3.17 o
   8   2   8       14.84        7.38      4.96 o
   9   2   8       52.08       52.93      8.14 o
   0   3   8     1638.03     1735.15     30.66 o
   1   3   8        5.57        4.56      1.43 o
   2   3   8      267.01      281.43      4.51 o
   3   3   8      897.01      892.36     11.23 o
   4   3   8        7.30        6.06      1.66 o
   5   3   8      256.27      259.85      6.59 o
   6   3   8       43.85       50.83      4.11 o
   7   3   8      168.20      174.61     11.07 o
   8   3   8       15.04       10.56      4.75 o
   9   3   8        0.75       -2.89      5.70 o
   0   4   8     1995.75     2135.95     25.94 o
   1   4   8       41.34       43.91      1.77 o
   2   4   8       39.03       42.76      1.87 o
   3   4   8      167.96      156.91      4.28 o
   4   4   8       75.43       78.84      4.05 o
   5   4   8      131.47      139.60      7.22 o
   6   4   8        7.67        9.69      3.54 o
   7   4   8       20.20       17.07      8.23 o
   8   4   8       10.82        2.49      6.32 o
   9   4   8       20.85       17.93      5.99 o
   0   5   8        0.00        0.35      1.28 o
   1   5   8       91.32      100.06      3.10 o
   2   5   8      544.24      554.21      8.82 o
   3   5   8      149.65      155.42      4.59 o
   4   5   8      159.50      163.17      4.65 o
   5   5   8      116.80      128.95      4.80 o
   6   5   8       21.33       15.38      3.65 o
   7   5   8       78.74       90.60      7.42 o
   8   5   8        4.23       -3.78      6.68 o
   0   6   8     1213.10     1196.48     17.40 o
   1   6   8       55.40       59.20      2.63 o
   2   6   8      664.21      661.25     12.36 o
   3   6   8       87.62       85.38      4.54 o
   4   6   8      149.79      136.47      4.83 o
   5   6   8      115.27      102.70      9.08 o
   6   6   8        9.85        4.70      4.67 o
   7   6   8       42.98       41.42      6.45 o
   8   6   8        6.88        3.34      7.50 o
   0   7   8       81.01       76.12      5.37 o
   1   7   8       69.71       74.33      3.15 o
   2   7   8      310.21      298.69      6.85 o
   3   7   8      169.81      177.37      5.88 o
   4   7   8      436.77      470.17      9.43 o
   5   7   8       36.10       31.53      5.74 o
   6   7   8       34.07       33.20      6.23 o
   7   7   8       18.52       25.77      6.60 o
   8   7   8       20.23       13.55      6.70 o
   0   8   8      497.42      453.57     15.87 o
   1   8   8       63.29       64.00      4.83 o
   2   8   8      201.06      215.36      6.26 o
   3   8   8      158.16      152.06      7.28 o
   4   8   8       29.98       31.34      5.74 o
   5   8   8       24.02       14.78      5.35 o
   6   8   8       63.03       59.33      7.34 o
   7   8   8        0.66       -5.27      5.27 o
   0   9   8       22.28       25.34      3.98 o
   1   9   8      128.55      138.77      6.04 o
   2   9   8      128.07      134.49      5.32 o
   3   9   8       19.08       16.67      4.03 o
   4   9   8       33.58       26.30      5.86 o
   5   9   8        0.52       -4.98      4.98 o
   6   9   8       17.20        9.95      6.75 o
   0  10   8      144.48      150.46      7.02 o
   1  10   8       99.47      104.02      5.55 o
   2  10   8        3.09        3.06      2.85 o
   3  10   8       22.45       29.86      4.48 o
   4  10   8       19.95       23.43      6.30 o
   5  10   8        3.38        2.63      5.78 o
   6  10   8        2.49        3.23      6.42 o
   0  11   8       85.27       76.17      6.96 o
   1  11   8       45.61       48.57      4.67 o
   2  11   8       17.11       24.91      4.09 o
   3  11   8       11.33       15.10      4.70 o
   4  11   8       15.70       13.50      4.98 o
   5  11   8        8.19       -2.99      7.90 o
   0  12   8        2.56       -0.54      8.99 o
   1  12   8       92.94      104.83      7.90 o
   2  12   8        0.93       -4.00      4.56 o
   3  12   8       32.17       36.56      5.90 o
   1   0   9       32.66       26.99      2.40 o
   2   0   9        0.85        0.65      1.18 o
   3   0   9      544.95      617.26     10.45 o
   4   0   9      192.01      199.61      4.82 o
   5   0   9      102.01       99.61      4.46 o
   6   0   9      182.71      155.42      8.66 o
   7   0   9       61.16       59.63      5.04 o
   8   0   9        0.22       -2.53      4.38 o
   9   0   9        3.94       -0.95      8.13 o
   0   1   9        4.39        6.13      3.80 o
   1   1   9      170.30      191.87      4.81 o
   2   1   9       41.70       49.04      3.28 o
   3   1   9      518.01      517.02      6.67 o
   4   1   9      256.93      276.80      5.00 o
   5   1   9       47.13       47.85      2.71 o
   6   1   9       86.28       84.98      5.24 o
   7   1   9       97.55      109.80      6.00 o
   8   1   9        9.97        8.27      3.82 o
   9   1   9        3.35        4.12      5.56 o
   0   2   9       84.04       88.65      4.25 o
   1   2   9     1059.00     1097.65     12.97 o
   2   2   9       53.38       47.42      1.96 o
   3   2   9      470.91      471.55      6.46 o
   4   2   9      378.89      405.11      7.06 o
   5   2   9      564.02      580.69     10.48 o
   6   2   9       36.96       41.97      3.93 o
   7   2   9       95.12      111.97      6.17 o
   8   2   9       12.17        7.31      4.38 o
   9   2   9       13.38       22.59     11.73 o
   0   3   9       60.68       69.24      5.07 o
   1   3   9     1395.69     1531.46     18.02 o
   2   3   9       56.26       61.76      2.35 o
   3   3   9      304.82      306.26      6.61 o
   4   3   9       16.16       22.97      2.06 o
   5   3   9       68.91       70.89      3.79 o
   6   3   9      150.05      144.45      6.01 o
   7   3   9      100.55       97.38      6.88 o
   8   3   9       53.98       51.31      6.12 o
   9   3   9        2.05       -3.88      5.43 o
   0   4   9      390.49      402.52      6.57 o
   1   4   9       50.62       51.07      2.12 o
   2   4   9       30.02       36.30      2.04 o
   3   4   9       47.57       48.92      2.72 o
   4   4   9      264.85      250.99      5.91 o
   5   4   9      195.09      200.68      9.50 o
   6   4   9       22.91       26.60      4.58 o
   7   4   9       56.83       58.57     12.51 o
   8   4   9        9.15       -5.24      5.81 o
   9   4   9        1.49       -1.62      5.94 o
   0   5   9       71.29       66.57      3.60 o
   1   5   9      126.81      126.27      5.78 o
   2   5   9       51.89       48.15      3.62 o
   3   5   9      331.78      335.79      6.98 o
   4   5   9      192.36      181.93      4.82 o
   5   5   9       68.73       65.74      4.73 o
   6   5   9      128.91      121.23      9.84 o
   7   5   9        3.64       -3.01      4.55 o
   8   5   9       70.74       78.41      9.83 o
   0   6   9        0.18        0.47      1.45 o
   1   6   9      590.34      584.28      8.62 o
   2   6   9       80.85       80.83      3.49 o
   3   6   9       34.99       34.08      4.67 o
   4   6   9       41.61       33.91      4.77 o
   5   6   9      111.35      104.65      9.37 o
   6   6   9       73.26       76.39      6.90 o
   7   6   9       26.87       24.51      5.79 o
   8   6   9       48.94       41.73      7.22 o
   0   7   9        4.54        7.10      3.39 o
   1   7   9      127.11      127.35      3.97 o
   2   7   9      444.19      429.86      8.37 o
   3   7   9      250.64      237.55      6.83 o
   4   7   9      131.25      142.71      5.84 o
   5   7   9        8.79        6.83      4.81 o
   6   7   9       78.30       76.35      7.34 o
   7   7   9        2.25        1.31      5.48 o
   8   7   9       19.80       16.41      6.90 o
   0   8   9      344.73      336.84     13.71 o
   1   8   9       67.82       55.44      4.17 o
   2   8   9      190.95      183.30      5.94 o
   3   8   9       78.41       87.23      7.11 o
   4   8   9      109.64      107.75      7.84 o
   5   8   9        4.60       -2.22      4.66 o
   6   8   9        7.01       11.60      5.74 o
   7   8   9        5.45        3.75      6.09 o
   0   9   9        0.01       -1.43      3.78 o
   1   9   9       74.70       72.41      4.77 o
   2   9   9       12.40       11.08      3.20 o
   3   9   9       97.64      102.88      6.08 o
   4   9   9        8.09        1.94      5.78 o
   5   9   9       32.04       31.59      7.35 o
   6   9   9       24.10       21.29      6.71 o
   0  10   9       42.90       38.81      5.63 o
   1  10   9       29.45       31.63      4.02 o
   2  10   9        8.80        5.12      3.39 o
   3  10   9        0.98        1.31      3.11 o
   4  10   9       51.71       52.59      7.29 o
   5  10   9       21.96       10.89      8.32 o
   0  11   9        0.01       -2.74      4.15 o
   1  11   9       22.30       26.67      4.19 o
   2  11   9       12.39       10.62      3.60 o
   3  11   9       15.69       20.49      4.88 o
   4  11   9       14.80       17.54      6.82 o
   0  12   9       11.15        7.58      5.18 o
   1  12   9        3.19        5.84      3.81 o
   2  12   9       14.32       18.35      5.66 o
   3  12   9       17.61       21.59      5.63 o
   0   0  10     9903.95    10939.89    301.94 o
   1   0  10      465.26      464.08     12.05 o
   2   0  10      291.37      286.97      6.33 o
   3   0  10       15.00       10.87      1.63 o
   4   0  10        2.53       -0.28      1.83 o
   5   0  10        6.10        4.34      2.74 o
   6   0  10        0.17       -2.24      2.96 o
   7   0  10       25.25       24.79      7.98 o
   8   0  10        0.01        3.48      9.88 o
   9   0  10        6.74        8.35      8.77 o
   0   1  10     1524.85     1601.63     49.58 o
   1   1  10     1289.87     1306.48     16.46 o
   2   1  10      543.79      527.02      8.48 o
   3   1  10        8.81        9.34      1.39 o
   4   1  10      255.87      258.29      4.86 o
   5   1  10       22.39       33.63      3.77 o
   6   1  10       19.91       26.22      3.74 o
   7   1  10       23.07       21.49      3.33 o
   8   1  10       11.10       12.05      4.46 o
   9   1  10       10.03       12.88      6.31 o
   0   2  10      980.04     1073.21     20.21 o
   1   2  10      460.28      472.73      6.21 o
   2   2  10      286.53      274.34      4.71 o
   3   2  10      148.26      152.39      3.25 o
   4   2  10      113.86      122.42      3.85 o
   5   2  10      330.10      357.60      7.06 o
   6   2  10       83.05       84.70      3.83 o
   7   2  10       36.48       41.92      4.19 o
   8   2  10       25.49       22.78      7.03 o
   9   2  10        9.67       11.09      9.14 o
   0   3  10     1352.16     1467.48     32.67 o
   1   3  10      248.37      264.10      4.90 o
   2   3  10      142.76      139.22      3.38 o
   3   3  10      524.34      521.17      7.14 o
   4   3  10      568.05      555.75      8.91 o
   5   3  10      110.48      111.73      4.89 o
   6   3  10       75.83       82.33      6.44 o
   7   3  10      122.79      102.42      7.11 o
   8   3  10        9.75       12.28      6.29 o
   9   3  10       24.02       27.12      7.52 o
   0   4  10      928.03     1032.39     13.77 o
   1   4  10      359.25      375.01      5.33 o
   2   4  10      310.36      329.05      5.61 o
   3   4  10       88.83       97.21      3.63 o
   4   4  10      130.65      140.37      4.37 o
   5   4  10      212.53      199.94      5.85 o
   6   4  10      184.12      183.87      7.19 o
   7   4  10       10.33        4.21      4.58 o
   8   4  10        0.59       -5.95      5.95 o
   0   5  10      412.18      452.16      9.61 o
   1   5  10        2.09        2.30      1.42 o
   2   5  10      312.64      330.53      6.34 o
   3   5  10      172.90      160.40      4.68 o
   4   5  10      256.33      234.10      6.31 o
   5   5  10      237.39      223.02      7.75 o
   6   5  10       10.41        1.64      4.35 o
   7   5  10       69.05       76.59      7.08 o
   8   5  10       13.02       19.25      7.60 o
   0   6  10       77.95       77.54      4.26 o
   1   6  10      213.92      215.83      4.53 o
   2   6  10      812.38      808.44     12.48 o
   3   6  10      100.41       94.25      4.13 o
   4   6  10       34.12       21.41      2.96 o
   5   6  10      355.38      350.36     12.32 o
   6   6  10       65.45       59.13      8.93 o
   7   6  10       34.04       33.47      6.22 o
   8   6  10        9.02        5.96      6.08 o
   0   7  10      658.03      614.08     15.09 o
   1   7  10      232.80      246.84      5.17 o
   2   7  10       62.26       69.31      3.66 o
   3   7  10      155.29      155.84      6.90 o
   4   7  10      323.55      321.98      9.01 o
   5   7  10       45.17       48.67      6.17 o
   6   7  10        4.95       -0.34      5.15 o
   7   7  10        6.45        5.14      5.71 o
   0   8  10       70.74       78.78      6.21 o
   1   8  10       67.27       63.99      4.06 o
   2   8  10        0.23        0.86      2.67 o
   3   8  10      149.00      152.32      6.89 o
   4   8  10       26.45       23.77      5.45 o
   5   8  10        6.10        2.68      4.80 o
   6   8  10       42.31       47.06      7.04 o
   7   8  10        6.80       -1.54      5.89 o
   0   9  10        9.54        0.46      3.95 o
   1   9  10       84.43       83.78      4.64 o
   2   9  10       47.94       50.05      4.25 o
   3   9  10       32.73       30.06      4.48 o
   4   9  10       22.12       31.28      6.01 o
   5   9  10       28.59       25.30      6.37 o
   6   9  10       57.15       63.68      8.00 o
   0  10  10       14.41       17.94      5.62 o
   1  10  10       39.15       33.79      3.94 o
   2  10  10       37.19       43.62      4.26 o
   3  10  10        9.35        8.42      4.66 o
   4  10  10        2.88       -5.07      5.07 o
   5  10  10        7.37        3.50      5.97 o
   0  11  10       61.44       63.74      6.86 o
   1  11  10       15.65       11.81      3.57 o
   2  11  10       16.20       22.53      4.05 o
   3  11  10       22.92       21.02      5.01 o
   4  11  10        0.72       -4.12      4.12 o
   0  12  10        3.32        5.89      6.15 o
   1  12  10       39.04       44.24      5.04 o
   2  12  10        2.84        1.95      4.85 o
   1   0  11        2.62        4.17      2.21 o
   2   0  11      448.80      444.38      8.57 o
   3   0  11       94.30       92.66      4.59 o
   4   0  11        0.34       -2.34      2.53 o
   5   0  11        8.22       10.02      3.17 o
   6   0  11      357.01      364.93     14.74 o
   7   0  11        1.06       -1.04      4.75 o
   8   0  11        0.11        2.17      4.73 o
   9   0  11        0.44       -2.54      7.71 o
   0   1  11      124.64      134.66      9.41 o
   1   1  11      238.08      228.05      4.58 o
   2   1  11      261.33      270.62      4.55 o
   3   1  11      155.66      152.06      3.50 o
   4   1  11      167.79      174.97      4.70 o
   5   1  11      105.14      110.46      3.90 o
   6   1  11      296.73      279.36      7.13 o
   7   1  11      140.77      162.96      8.32 o
   8   1  11        2.04        2.72      4.08 o
   9   1  11       17.99       20.39      6.96 o
   0   2  11     1705.47     1774.03     31.65 o
   1   2  11      525.24      550.15      7.11 o
   2   2  11       45.80       50.01      2.17 o
   3   2  11       46.97       42.12      1.90 o
   4   2  11       10.34       12.80      1.93 o
   5   2  11      278.95      280.63      6.94 o
   6   2  11       48.02       49.01      6.05 o
   7   2  11       49.50       54.95      4.59 o
   8   2  11       33.36       30.92      5.76 o
   9   2  11        7.56        0.54      6.13 o
   0   3  11     1681.31     1825.66     32.70 o
   1   3  11      393.09      369.55      6.14 o
   2   3  11      177.70      176.29      4.30 o
   3   3  11      142.88      140.98      4.31 o
   4   3  11      110.01      111.41      3.49 o
   5   3  11       66.39       69.75      3.66 o
   6   3  11      183.70      183.37      6.40 o
   7   3  11      125.03      126.41      6.67 o
   8   3  11       40.34       39.65      7.73 o
   9   3  11       24.60       31.26     12.20 o
   0   4  11      156.72      140.13      6.34 o
   1   4  11       67.17       81.69      3.05 o
   2   4  11       29.95       31.96      2.23 o
   3   4  11       67.24       63.37      3.23 o
   4   4  11      304.39      303.80      5.69 o
   5   4  11      549.10      552.24     12.28 o
   6   4  11      112.10      113.26      5.86 o
   7   4  11       27.84       29.37      5.42 o
   8   4  11       27.77       26.00      7.61 o
   0   5  11       98.63       93.70      4.44 o
   1   5  11      122.33      132.66      3.61 o
   2   5  11      279.26      269.38      6.10 o
   3   5  11       79.21       75.18      3.98 o
   4   5  11       58.61       59.09      4.86 o
   5   5  11       18.73       20.65      3.77 o
   6   5  11       28.64       23.25      5.09 o
   7   5  11       17.86       12.61      5.12 o
   8   5  11        8.93       17.05      6.03 o
   0   6  11      327.45      332.89      8.48 o
   1   6  11       81.52       83.22      3.12 o
   2   6  11      376.47      394.75      7.59 o
   3   6  11        4.45        4.49      2.20 o
   4   6  11      103.38      102.25      5.35 o
   5   6  11      121.85      116.65      7.65 o
   6   6  11       58.18       58.87      6.50 o
   7   6  11       13.34        8.07      5.43 o
   8   6  11       10.71        0.89      6.73 o
   0   7  11      208.91      220.28      8.67 o
   1   7  11        0.31       -1.08      1.81 o
   2   7  11      118.55      111.67      4.42 o
   3   7  11       10.00       10.40      4.27 o
   4   7  11      104.41      104.59      5.55 o
   5   7  11       38.66       35.92      5.79 o
   6   7  11       25.41       28.76      5.91 o
   7   7  11       18.37       12.48      5.91 o
   0   8  11      180.25      190.42      8.72 o
   1   8  11       81.61       77.81      4.33 o
   2   8  11      227.52      231.10      8.02 o
   3   8  11      221.51      212.70     10.16 o
   4   8  11       25.13       24.67      6.14 o
   5   8  11       30.68       36.28      6.71 o
   6   8  11        3.37       -0.60      5.30 o
   7   8  11        3.61       -1.69     10.41 o
   0   9  11       69.38       65.76      6.15 o
   1   9  11       11.85        7.23      3.03 o
   2   9  11       18.20       22.70      3.64 o
   3   9  11       12.44       11.38      3.93 o
   4   9  11      109.42      101.09      8.10 o
   5   9  11       37.29       39.70      6.75 o
   6   9  11       20.16       33.48      7.14 o
   0  10  11        9.93        1.46      4.36 o
   1  10  11        7.18        4.52      3.04 o
   2  10  11       49.11       50.57      4.86 o
   3  10  11       35.54       41.91      4.81 o
   4  10  11       20.70       11.05      5.78 o
   5  10  11       17.75       16.15      6.65 o
   0  11  11       10.53        7.87      4.85 o
   1  11  11       62.84       59.58      6.04 o
   2  11  11       10.57       14.22      3.81 o
   3  11  11        8.94       13.03      8.45 o
   4  11  11       19.10       19.13      5.17 o
   0  12  11       11.77       13.55      7.82 o
   1  12  11        1.89        1.86      3.81 o
   2  12  11       15.91        9.67     10.40 o
   0   0  12       53.07       56.76      6.55 o
   1   0  12      866.20      818.16     16.14 o
   2   0  12       28.84       27.80      2.45 o
   3   0  12      141.64      122.89      4.65 o
   4   0  12       43.64       40.93      4.44 o
   5   0  12        5.82       -0.10      2.94 o
   6   0  12      494.40      467.19     16.40 o
   7   0  12      106.56       99.86      8.30 o
   8   0  12       38.19       52.09     10.99 o
   9   0  12       16.02       19.86     10.25 o
   0   1  12       59.59       60.14      4.86 o
   1   1  12      356.79      341.93      6.06 o
   2   1  12     1065.60     1040.21     13.85 o
   3   1  12       18.54       18.58      1.72 o
   4   1  12      372.68      348.99      6.54 o
   5   1  12      319.65      319.76      7.21 o
   6   1  12      181.02      191.14      6.06 o
   7   1  12      117.15      126.19      8.61 o
   8   1  12       38.31       51.97      6.18 o
   9   1  12       18.57       27.73      7.64 o
   0   2  12      984.96     1056.99     20.53 o
   1   2  12      833.50      847.77      9.65 o
   2   2  12      274.55      271.67      4.42 o
   3   2  12       67.90       65.92      2.64 o
   4   2  12       87.87       95.34      3.57 o
   5   2  12      108.51       93.62      4.21 o
   6   2  12      286.82      291.49     12.52 o
   7   2  12       14.38       19.53      3.98 o
   8   2  12        0.22        3.24      4.40 o
   9   2  12        0.43        4.57      6.34 o
   0   3  12      513.35      494.19     11.71 o
   1   3  12      124.50      126.68      3.87 o
   2   3  12      165.45      170.75      4.00 o
   3   3  12      530.84      506.25      9.29 o
   4   3  12       27.37       28.03      2.90 o
   5   3  12       17.29       13.61      2.64 o
   6   3  12       52.45       49.29      4.04 o
   7   3  12        6.04        2.78      3.64 o
   8   3  12        4.34       11.93      6.57 o
   0   4  12      137.04      136.27      4.31 o
   1   4  12      359.99      364.16      7.47 o
   2   4  12       21.07       18.49      2.14 o
   3   4  12       48.21       58.75      3.59 o
   4   4  12        4.45        1.67      2.30 o
   5   4  12      171.73      190.96      6.55 o
   6   4  12       30.24       31.14      3.78 o
   7   4  12       11.73       15.27      4.29 o
   8   4  12       47.15       53.36     12.26 o
   0   5  12      621.43      636.07     12.51 o
   1   5  12     1188.41     1182.72     14.83 o
   2   5  12      141.75      153.00      7.14 o
   3   5  12       70.12       79.37      4.15 o
   4   5  12      198.63      184.30      5.57 o
   5   5  12       77.09       83.87      5.36 o
   6   5  12       10.04        8.75      4.51 o
   7   5  12       22.41       11.97      5.13 o
   8   5  12        7.05       -3.64      6.18 o
   0   6  12       72.60       76.54      5.20 o
   1   6  12        5.81       10.16      1.77 o
   2   6  12       40.90       42.08      2.90 o
   3   6  12      385.05      372.53      8.06 o
   4   6  12      190.31      176.94      6.89 o
   5   6  12       63.34       60.35      6.18 o
   6   6  12       19.65       14.97      6.31 o
   7   6  12        0.08       -4.06      4.84 o
   0   7  12      485.80      469.89     13.26 o
   1   7  12      144.64      148.69      5.27 o
   2   7  12        0.03       -1.41      2.15 o
   3   7  12        2.74       -0.72      3.03 o
   4   7  12      164.27      170.36      6.82 o
   5   7  12        7.50        7.78      4.78 o
   6   7  12        0.83       -0.01      6.20 o
   7   7  12       32.76       29.37      6.75 o
   0   8  12      123.20      127.20      7.30 o
   1   8  12      309.68      310.49      7.72 o
   2   8  12      308.12      310.05      7.67 o
   3   8  12      307.98      329.82     22.96 o
   4   8  12       57.78       65.74      6.80 o
   5   8  12       11.57        8.52      5.33 o
   6   8  12       20.26       23.02      6.16 o
   0   9  12        3.59       -4.74      5.03 o
   1   9  12       74.88       77.59      4.61 o
   2   9  12      226.33      237.15      7.08 o
   3   9  12        9.44       12.93      4.50 o
   4   9  12        1.16        1.00      4.95 o
   5   9  12       16.25       17.42      5.97 o
   6   9  12       20.40       26.47      6.95 o
   0  10  12        3.79       -2.61      4.14 o
   1  10  12        8.15        6.93      3.18 o
   2  10  12        3.17        2.91      3.27 o
   3  10  12       31.02       45.54      7.26 o
   4  10  12       10.75        7.90      5.56 o
   5  10  12       30.66       27.66      7.02 o
   0  11  12        1.94        0.68      6.63 o
   1  11  12       21.28       18.27      4.23 o
   2  11  12       14.82       11.53      3.81 o
   3  11  12        7.61        3.10      5.19 o
   0  12  12        7.53       10.33      7.15 o
   1  12  12        6.17        4.83      4.73 o
   1   0  13       77.57       84.88      4.42 o
   2   0  13      290.73      296.49      7.82 o
   3   0  13       10.27        8.15      2.30 o
   4   0  13       77.18       88.08      6.45 o
   5   0  13      289.44      278.51      9.19 o
   6   0  13        4.93        6.84      4.82 o
   7   0  13       44.90       44.97      9.98 o
   8   0  13        5.21       -4.65      6.97 o
   0   1  13       44.13       41.70      4.56 o
   1   1  13     1045.70     1060.44     14.34 o
   2   1  13      451.32      426.60      7.19 o
   3   1  13      218.94      218.83      4.97 o
   4   1  13       87.83       90.19      3.55 o
   5   1  13       31.30       32.40      2.62 o
   6   1  13      108.01      105.09      5.69 o
   7   1  13        3.36        9.09      3.47 o
   8   1  13       20.74       24.35      5.33 o
   0   2  13       76.24       76.94      5.33 o
   1   2  13      518.19      536.93      6.92 o
   2   2  13      670.76      644.72      8.29 o
   3   2  13      606.72      588.07      9.40 o
   4   2  13       27.06       25.29      2.41 o
   5   2  13        8.49        6.38      2.49 o
   6   2  13       44.68       50.42      5.26 o
   7   2  13        3.01       -2.60      3.74 o
   8   2  13        5.79        6.76      4.81 o
   0   3  13      254.55      257.79      7.49 o
   1   3  13       90.27       83.79      4.63 o
   2   3  13      191.43      192.31      4.37 o
   3   3  13       29.32       27.55      2.85 o
   4   3  13      286.90      274.73      6.02 o
   5   3  13       33.80       29.55      2.99 o
   6   3  13      156.71      152.14      6.06 o
   7   3  13       12.96       11.01      3.92 o
   8   3  13        8.79        4.02      5.97 o
   0   4  13       10.00       10.81      2.72 o
   1   4  13       39.74       47.89      3.42 o
   2   4  13      342.01      338.96      6.66 o
   3   4  13      229.72      236.50      6.52 o
   4   4  13       87.45       96.68      4.59 o
   5   4  13      152.27      135.76      5.72 o
   6   4  13        5.78        4.49      3.12 o
   7   4  13        3.46       -1.94      3.69 o
   8   4  13       37.62       54.37      8.47 o
   0   5  13       86.80      106.78      5.78 o
   1   5  13       26.36       26.10      2.67 o
   2   5  13      249.43      251.85      9.13 o
   3   5  13      156.05      157.12      5.60 o
   4   5  13      134.50      125.85      5.26 o
   5   5  13       44.21       46.18      4.19 o
   6   5  13        8.95        3.27      3.88 o
   7   5  13       40.93       35.09      5.97 o
   8   5  13       39.16       30.46      9.51 o
   0   6  13       94.85       88.13      5.61 o
   1   6  13      121.87      116.12      3.58 o
   2   6  13      166.46      168.65      4.98 o
   3   6  13      408.71      421.65     10.63 o
   4   6  13       15.71       16.09      3.22 o
   5   6  13       31.53       30.69      4.68 o
   6   6  13        8.18        7.90      4.86 o
   7   6  13       36.71       46.41     12.07 o
   0   7  13      227.19      219.05      9.17 o
   1   7  13      348.10      318.18      7.50 o
   2   7  13      135.50      143.95      5.07 o
   3   7  13      123.14      113.21      5.98 o
   4   7  13       30.02       26.24      4.54 o
   5   7  13       41.61       36.86      5.90 o
   6   7  13       17.12       18.86      5.63 o
   7   7  13       49.53       59.71      7.64 o
   0   8  13       41.16       34.62      7.38 o
   1   8  13       11.24       17.85      3.12 o
   2   8  13       46.12       52.84      3.89 o
   3   8  13       21.13       16.10      4.93 o
   4   8  13       27.91       19.51      5.25 o
   5   8  13       23.32       27.63      7.19 o
   6   8  13        3.58        6.60      5.43 o
   0   9  13       21.44       25.72      5.00 o
   1   9  13       21.41       22.61      3.47 o
   2   9  13       23.57       35.30      3.73 o
   3   9  13        6.02       -0.37      8.19 o
   4   9  13       37.71       31.81     15.90 o
   5   9  13       44.41       43.84     11.51 o
   0  10  13        0.26       -3.85      3.85 o
   1  10  13       22.80       24.95      4.54 o
   2  10  13       32.91       26.99      4.11 o
   3  10  13       31.30       27.39      5.83 o
   4  10  13       27.86       32.84      8.20 o
   0  11  13       10.05        7.03      6.62 o
   1  11  13       88.49       98.84      6.95 o
   2  11  13       21.24       20.37      4.79 o
   3  11  13        3.98        7.85      5.29 o
   0   0  14      733.86      774.30     28.92 o
   1   0  14      676.78      727.76     15.31 o
   2   0  14      305.81      313.89      8.31 o
   3   0  14        3.32        4.48      2.34 o
   4   0  14      204.94      203.27      8.86 o
   5   0  14      100.62       92.44      5.86 o
   6   0  14      242.79      241.19      9.23 o
   7   0  14       27.73       32.49      6.06 o
   8   0  14       19.54       21.02      9.82 o
   0   1  14      649.83      634.01     17.80 o
   1   1  14      162.68      153.63      4.45 o
   2   1  14       34.58       34.30      2.21 o
   3   1  14       11.24        6.41      1.79 o
   4   1  14      203.67      203.78      7.38 o
   5   1  14      576.35      601.47     11.27 o
   6   1  14       50.18       58.52      4.76 o
   7   1  14       31.96       26.49      4.13 o
   8   1  14       54.79       58.86      6.53 o
   0   2  14      956.68      978.45     24.01 o
   1   2  14      442.07      473.16      6.45 o
   2   2  14       41.69       45.57      2.44 o
   3   2  14      373.10      367.56      6.49 o
   4   2  14      603.36      594.30      9.82 o
   5   2  14      113.33      112.41      5.70 o
   6   2  14      127.26      132.44      6.77 o
   7   2  14       16.48       20.62      6.07 o
   8   2  14        2.58       -1.24      4.36 o
   0   3  14       10.99       12.84      2.48 o
   1   3  14      190.82      193.89      4.08 o
   2   3  14      535.45      533.15      7.38 o
   3   3  14      332.39      322.62      7.06 o
   4   3  14      147.41      138.92      5.57 o
   5   3  14        1.48        1.17      2.94 o
   6   3  14       56.15       55.76      4.81 o
   7   3  14       11.91        7.67      4.41 o
   8   3  14        5.25        0.42      9.30 o
   0   4  14      377.91      373.54     10.86 o
   1   4  14      276.86      275.46      6.09 o
   2   4  14        3.50        5.42      2.01 o
   3   4  14       47.28       48.01      3.68 o
   4   4  14      215.91      234.40      6.86 o
   5   4  14       31.17       38.32      4.32 o
   6   4  14       23.11       37.29      3.90 o
   7   4  14        8.86        1.06      3.80 o
   8   4  14        4.54        1.48      6.13 o
   0   5  14       41.94       39.31      4.68 o
   1   5  14      535.76      545.98     11.34 o
   2   5  14       60.30       65.85      3.71 o
   3   5  14      133.46      138.35      5.50 o
   4   5  14       51.02       54.86      4.12 o
   5   5  14       31.84       37.22      3.95 o
   6   5  14      111.21      125.12      6.96 o
   7   5  14       18.02       15.42      5.55 o
   0   6  14        4.40        5.18      3.20 o
   1   6  14       59.98       58.42      3.57 o
   2   6  14      107.41      112.14      5.47 o
   3   6  14       93.58       97.88      6.46 o
   4   6  14       33.13       33.28      4.16 o
   5   6  14        1.04        1.10      3.62 o
   6   6  14       10.32       10.11      5.28 o
   7   6  14        2.02        3.30      5.14 o
   0   7  14      425.27      424.56     12.55 o
   1   7  14       12.60       11.50      2.82 o
   2   7  14        4.49        4.94      2.93 o
   3   7  14       52.81       64.38      5.02 o
   4   7  14       23.12       18.33      4.92 o
   5   7  14       96.81      109.50      7.95 o
   6   7  14       17.80       21.79      7.35 o
   7   7  14       24.06       34.56      6.83 o
   0   8  14       62.85       58.03      5.77 o
   1   8  14       93.34      106.48      6.74 o
   2   8  14       41.86       41.59      3.70 o
   3   8  14       30.56       35.21      5.57 o
   4   8  14       17.64        7.96      5.90 o
   5   8  14        7.91        9.50      5.29 o
   6   8  14       30.73       32.65      6.83 o
   0   9  14       95.61       83.40      6.83 o
   1   9  14       61.53       61.33      4.46 o
   2   9  14       19.18       19.91      4.22 o
   3   9  14       23.87       20.90      6.80 o
   4   9  14        6.69        4.67      6.15 o
   5   9  14       35.04       44.29      8.54 o
   0  10  14       73.03       75.74      9.25 o
   1  10  14       14.45       10.49      4.96 o
   2  10  14       33.74       35.40      4.93 o
   3  10  14       46.04       46.90      9.26 o
   4  10  14        8.86        6.32      7.03 o
   0  11  14        2.62        1.75      6.42 o
   1  11  14        5.08        9.79      4.80 o
   2  11  14        1.22        1.60      4.08 o
   1   0  15      619.49      621.31     14.97 o
   2   0  15     1179.62     1170.32     19.40 o
   3   0  15       10.17       12.50      3.33 o
   4   0  15        8.66        3.40      4.28 o
   5   0  15       20.41       11.94      3.82 o
   6   0  15        1.70        2.44      3.47 o
   7   0  15       13.50        2.68      4.70 o
   8   0  15       35.34       40.78     11.30 o
   0   1  15       67.56       85.81     15.06 o
   1   1  15      388.69      392.07      7.78 o
   2   1  15      333.61      327.81      6.03 o
   3   1  15       21.44       18.15      2.15 o
   4   1  15      108.02      104.98      4.42 o
   5   1  15      138.22      139.55      6.08 o
   6   1  15       10.57       12.24      3.44 o
   7   1  15       45.61       54.68      8.45 o
   8   1  15       22.87       33.02      7.65 o
   0   2  15        9.56        2.23      2.28 o
   1   2  15      149.95      152.71      3.43 o
   2   2  15       29.06       29.21      2.22 o
   3   2  15      441.65      435.02      7.36 o
   4   2  15      177.69      171.01      5.07 o
   5   2  15       53.00       48.01      4.43 o
   6   2  15        7.75        6.87      3.25 o
   7   2  15        0.22       -2.87      3.95 o
   8   2  15       46.95       65.42      7.13 o
   0   3  15       51.29       55.30      3.67 o
   1   3  15       75.62       84.51      2.85 o
   2   3  15      152.53      153.74      3.72 o
   3   3  15      179.53      180.07      7.32 o
   4   3  15      284.52      287.03      7.96 o
   5   3  15      198.88      193.79      7.40 o
   6   3  15       38.79       41.81      5.02 o
   7   3  15       13.59       21.07      5.24 o
   8   3  15       14.04       18.70     10.35 o
   0   4  15       48.76       50.40      4.10 o
   1   4  15       30.18       31.16      3.13 o
   2   4  15       37.78       42.66      3.16 o
   3   4  15       42.69       51.62      3.92 o
   4   4  15        6.64        9.37      3.87 o
   5   4  15       45.02       49.00      4.63 o
   6   4  15        0.61       -3.68      3.68 o
   7   4  15        8.72       11.28     11.78 o
   8   4  15        9.67        8.76      6.89 o
   0   5  15      101.62       99.44      5.70 o
   1   5  15      195.21      201.68      5.17 o
   2   5  15       25.66       26.93      2.98 o
   3   5  15       43.23       45.15      3.92 o
   4   5  15      111.00      116.08      5.58 o
   5   5  15       16.24       12.00      3.81 o
   6   5  15       32.68       46.17     16.59 o
   7   5  15       24.64       15.11     14.95 o
   0   6  15      122.16       97.73      6.13 o
   1   6  15       49.95       58.04      3.64 o
   2   6  15       30.76       30.13      3.79 o
   3   6  15       32.24       37.97      5.11 o
   4   6  15        1.38       -0.43      3.13 o
   5   6  15      116.32      103.39      9.30 o
   6   6  15       14.53       21.76      6.57 o
   7   6  15       25.29       33.98      7.73 o
   0   7  15      430.43      429.47     12.84 o
   1   7  15      306.60      292.54     11.38 o
   2   7  15       79.97       76.97      5.22 o
   3   7  15       28.63       33.60      4.25 o
   4   7  15       27.84       17.34      6.03 o
   5   7  15       15.04        8.47      6.09 o
   6   7  15        1.33       -7.18      7.66 o
   0   8  15       14.03        8.29      4.13 o
   1   8  15       30.97       33.07      3.56 o
   2   8  15       22.11       20.54      3.29 o
   3   8  15      148.31      140.75     14.85 o
   4   8  15        8.97       11.60      7.66 o
   5   8  15       27.46       25.21      7.34 o
   6   8  15        2.10       -4.08      6.37 o
   0   9  15        9.39       14.42      4.76 o
   1   9  15       20.22       24.31      3.65 o
   2   9  15       78.39       90.09      6.25 o
   3   9  15       10.16       11.17      4.91 o
   4   9  15        1.51       -5.67      5.67 o
   5   9  15       11.78        7.42      6.92 o
   0  10  15        0.92        1.97      5.59 o
   1  10  15        5.79        2.30      3.61 o
   2  10  15       18.75       15.10      4.43 o
   3  10  15       33.72       26.75      6.05 o
   4  10  15       24.61       21.35     16.06 o
   0  11  15        2.45       -3.47      6.50 o
   1  11  15      114.98      129.20     10.60 o
   2  11  15       39.05       44.19      7.99 o
   0   0  16        0.12        0.74      4.65 o
   1   0  16       18.69       29.21      3.80 o
   2   0  16       93.47       88.56      4.71 o
   3   0  16       85.53       91.21      5.55 o
   4   0  16      364.68      341.83     16.78 o
   5   0  16      138.01      125.76      6.87 o
   6   0  16       23.10       15.12      4.17 o
   7   0  16        8.53       12.29      5.52 o
   8   0  16       12.88       11.94      9.51 o
   0   1  16        7.32        2.93      3.37 o
   1   1  16      111.62      126.43      4.03 o
   2   1  16      261.81      274.20      5.99 o
   3   1  16      451.21      444.13      7.60 o
   4   1  16       46.43       45.16      3.03 o
   5   1  16       21.59       22.96      3.94 o
   6   1  16       46.12       61.19      5.67 o
   7   1  16       81.22      104.98      6.47 o
   8   1  16       20.96       12.69      6.79 o
   0   2  16       26.67       33.77      3.79 o
   1   2  16        1.27        3.23      1.37 o
   2   2  16      310.15      303.16      5.33 o
   3   2  16      415.05      399.67      7.15 o
   4   2  16      102.11      105.15      4.71 o
   5   2  16       74.81       75.30      5.12 o
   6   2  16        9.46        7.62      4.02 o
   7   2  16        0.51       -0.39      4.09 o
   8   2  16        6.43        9.24      6.69 o
   0   3  16       61.53       68.12      4.59 o
   1   3  16       87.37       78.49      4.63 o
   2   3  16      156.69      149.89      3.82 o
   3   3  16      358.79      381.47      7.43 o
   4   3  16       47.60       53.27      5.37 o
   5   3  16       13.31       17.21      3.75 o
   6   3  16       48.43       50.19      6.82 o
   7   3  16        7.62        8.60      4.69 o
   8   3  16        7.73        1.49      7.13 o
   0   4  16       62.25       62.94      4.62 o
   1   4  16      167.42      162.32      5.34 o
   2   4  16      329.62      319.71      8.89 o
   3   4  16      269.59      280.42      7.73 o
   4   4  16        3.42        4.18      2.85 o
   5   4  16       34.87       39.91      4.48 o
   6   4  16        1.66       -1.92      4.02 o
   7   4  16       26.44       23.44      6.84 o
   0   5  16        2.64        2.45      3.10 o
   1   5  16      174.94      161.68      6.20 o
   2   5  16      169.01      171.74      5.77 o
   3   5  16      124.01      125.43      5.56 o
   4   5  16      355.45      356.94      9.08 o
   5   5  16       22.72       21.52      4.21 o
   6   5  16      123.11      142.33     10.78 o
   7   5  16        1.12       -3.20      5.75 o
   0   6  16      178.52      181.61      8.15 o
   1   6  16       11.77        9.39      2.67 o
   2   6  16        8.92        7.26      2.88 o
   3   6  16       24.73       24.09      3.97 o
   4   6  16       22.76       18.53      4.84 o
   5   6  16       33.04       38.74      8.19 o
   6   6  16       10.96       10.60     12.47 o
   0   7  16       43.71       43.21      5.20 o
   1   7  16       10.52        9.48      2.87 o
   2   7  16       37.04       34.33      4.32 o
   3   7  16        1.74        0.19      3.26 o
   4   7  16       68.98       74.47     17.81 o
   5   7  16       42.97       35.27      7.28 o
   6   7  16       28.82       30.69      7.80 o
   0   8  16        1.97       -2.98      3.68 o
   1   8  16        2.45       -2.65      2.65 o
   2   8  16       20.54       17.04      4.30 o
   3   8  16       21.56       14.65     12.73 o
   4   8  16       21.83       19.76      6.75 o
   5   8  16       12.15        7.92      6.48 o
   0   9  16       84.06       72.39      6.87 o
   1   9  16       35.68       35.68      4.44 o
   2   9  16        0.54       -0.65      3.53 o
   3   9  16       10.81       11.27      5.07 o
   4   9  16       35.42       49.42      8.57 o
   0  10  16       70.19       68.29      8.93 o
   1  10  16        3.88        4.26      5.06 o
   2  10  16       18.47       11.36      4.73 o
   3  10  16       15.01        9.27      5.49 o
   0  11  16        0.06       -0.63      9.03 o
   1   0  17      241.37      239.44     10.34 o
   2   0  17       74.04       73.93      4.11 o
   3   0  17      472.36      456.73     13.06 o
   4   0  17        2.44        2.64      5.39 o
   5   0  17      147.41      152.71     13.89 o
   6   0  17       36.72       42.90      5.11 o
   7   0  17        1.57        3.52      5.36 o
   8   0  17        1.95        6.97      8.66 o
   0   1  17       70.86       73.24      9.93 o
   1   1  17      298.97      289.00      6.31 o
   2   1  17      589.96      586.26      9.75 o
   3   1  17      160.12      159.68      4.71 o
   4   1  17      142.06      147.93      6.05 o
   5   1  17        5.45       -2.05      2.78 o
   6   1  17       12.30        4.36      4.82 o
   7   1  17        0.72        3.56      3.66 o
   8   1  17        5.28       10.75      6.65 o
   0   2  17       16.80       19.00      2.79 o
   1   2  17      209.21      205.69      4.65 o
   2   2  17       45.59       51.29      2.55 o
   3   2  17      367.10      361.15      6.88 o
   4   2  17      224.81      212.43      6.33 o
   5   2  17        1.87        2.55      3.67 o
   6   2  17        2.28        0.14      4.51 o
   7   2  17        7.51        3.08      4.51 o
   0   3  17      124.38      118.23      6.13 o
   1   3  17       27.08       28.06      2.13 o
   2   3  17      341.34      337.53      6.09 o
   3   3  17        7.84       10.47      2.26 o
   4   3  17      358.38      365.50      9.06 o
   5   3  17       82.21       86.51      6.62 o
   6   3  17       47.22       53.78      6.06 o
   7   3  17       30.13       36.19      6.96 o
   0   4  17      187.62      187.40      7.54 o
   1   4  17      121.84      118.56      4.48 o
   2   4  17       27.23       24.84      4.72 o
   3   4  17      159.52      159.11      6.15 o
   4   4  17      130.10      143.95      6.82 o
   5   4  17        4.26        0.89      3.83 o
   6   4  17        0.63       -0.85      5.11 o
   7   4  17        1.24        0.30      6.71 o
   0   5  17      342.23      358.26     11.46 o
   1   5  17       63.29       58.74      4.27 o
   2   5  17       91.69       93.79      5.15 o
   3   5  17       49.80       48.30      4.77 o
   4   5  17        0.83        0.55      3.31 o
   5   5  17        5.05       -2.49      4.73 o
   6   5  17        0.36       -5.15      5.15 o
   7   5  17       30.66       48.76      8.52 o
   0   6  17       51.97       43.40      4.91 o
   1   6  17      244.60      234.95      6.53 o
   2   6  17       44.22       48.40      5.25 o
   3   6  17        1.00       -2.20      3.05 o
   4   6  17       13.36       19.72      7.45 o
   5   6  17       47.55       49.89     16.54 o
   6   6  17        1.03       -2.23      5.75 o
   0   7  17      189.35      190.28     10.46 o
   1   7  17       11.40       13.47      3.04 o
   2   7  17       18.14       22.22      4.73 o
   3   7  17       23.33       18.21      5.90 o
   4   7  17        9.73        6.22      6.13 o
   5   7  17        3.42       -4.01      8.56 o
   6   7  17        7.17        9.27      6.87 o
   0   8  17        6.02       15.31      4.90 o
   1   8  17        3.42        2.97      2.92 o
   2   8  17       90.23       82.26      6.90 o
   3   8  17       18.07       10.59      6.07 o
   4   8  17        1.61       -6.07      6.07 o
   5   8  17        1.37       -2.56      6.15 o
   0   9  17        4.22       -3.28      9.77 o
   1   9  17       77.12       79.94      6.17 o
   2   9  17       12.90       14.84      9.22 o
   3   9  17       10.44        8.54      5.08 o
   4   9  17        0.01       -6.76      6.76 o
   0  10  17        0.34       -5.75      5.78 o
   1  10  17       11.66       10.70      5.30 o
   2  10  17       13.84        3.47      5.17 o
   0   0  18        0.05       -3.49      5.18 o
   1   0  18        4.82        6.72      2.95 o
   2   0  18       33.62       34.27      3.44 o
   3   0  18      618.04      660.91     24.71 o
   4   0  18      482.52      486.59     20.76 o
   5   0  18        5.52       10.09      4.54 o
   6   0  18       15.71       10.88      4.21 o
   7   0  18        1.49        7.67      5.49 o
   0   1  18      884.07      858.46     23.90 o
   1   1  18       26.50       28.74      2.67 o
   2   1  18      235.57      225.59      5.76 o
   3   1  18      686.87      651.78     11.19 o
   4   1  18       83.65      101.63      6.14 o
   5   1  18       10.82        5.56      3.03 o
   6   1  18       73.81       85.80      6.57 o
   7   1  18       15.51       22.51      4.51 o
   0   2  18        1.10       -1.72      2.20 o
   1   2  18      129.03      134.59      3.95 o
   2   2  18       16.08       13.81      2.37 o
   3   2  18       24.04       27.57      3.96 o
   4   2  18       33.57       37.57      3.84 o
   5   2  18        2.82        4.72      3.74 o
   6   2  18        4.47        4.06      4.03 o
   7   2  18       11.79       13.56      6.20 o
   0   3  18       37.86       41.91      4.18 o
   1   3  18      102.87       96.87      3.62 o
   2   3  18      244.54      236.00      5.40 o
   3   3  18      115.83      128.49      4.85 o
   4   3  18        9.57        3.93      4.01 o
   5   3  18       10.71       10.22      4.25 o
   6   3  18        1.41       -4.60      4.84 o
   7   3  18        1.23       -5.02      5.02 o
   0   4  18       21.13       12.10      6.44 o
   1   4  18      231.43      233.97      6.59 o
   2   4  18       89.99       91.19      4.44 o
   3   4  18        4.51        1.22      3.10 o
   4   4  18       18.05       17.86      3.92 o
   5   4  18       69.79       65.29      6.50 o
   6   4  18        2.61       -1.44      4.96 o
   7   4  18       15.22       18.51      7.01 o
   0   5  18        0.00        0.33      3.22 o
   1   5  18      149.78      145.33      5.93 o
   2   5  18       71.94       65.73      4.07 o
   3   5  18       98.37       94.91      6.50 o
   4   5  18      120.56      138.72      6.92 o
   5   5  18       54.32       53.14      7.58 o
   6   5  18       19.50       21.86      6.79 o
   0   6  18        2.65        6.98      3.75 o
   1   6  18        1.45        0.89      2.69 o
   2   6  18       68.85       67.26      5.05 o
   3   6  18       11.93       10.64      7.08 o
   4   6  18       15.22       15.90      5.82 o
   5   6  18       53.91       63.00      8.29 o
   6   6  18        7.15        0.53      5.90 o
   0   7  18        0.40        2.62      3.81 o
   1   7  18       46.18       42.13      3.76 o
   2   7  18       38.03       33.95      5.21 o
   3   7  18       26.96       29.68      6.71 o
   4   7  18        6.45       -1.90      5.25 o
   5   7  18       10.05       -1.40      6.97 o
   0   8  18       63.40       54.44      6.17 o
   1   8  18       29.93       31.74      4.18 o
   2   8  18       60.38       70.77      6.66 o
   3   8  18        8.49       11.77      6.26 o
   4   8  18        2.26        4.40      6.28 o
   0   9  18       24.17        7.96      7.18 o
   1   9  18        7.70       -0.44      4.43 o
   2   9  18       66.43       72.30      7.22 o
   3   9  18        7.00        1.28      4.92 o
   0  10  18       11.02        0.00      7.61 o
   1  10  18        6.43        8.74      7.46 o
   1   0  19       14.19        8.56      4.65 o
   2   0  19      225.93      215.86      9.68 o
   3   0  19      200.25      217.77     13.22 o
   4   0  19        0.44        0.63      5.18 o
   5   0  19       15.82       18.79      6.34 o
   6   0  19       18.83       23.41      5.85 o
   7   0  19        3.89        5.70      8.35 o
   0   1  19       18.10       29.05      6.23 o
   1   1  19      182.84      170.02      6.74 o
   2   1  19      298.07      267.88      6.00 o
   3   1  19       72.78       72.41      3.74 o
   4   1  19      250.57      245.73      7.76 o
   5   1  19        6.51       12.66      3.28 o
   6   1  19        7.81        6.12      3.66 o
   7   1  19        5.80        6.95      4.77 o
   0   2  19      205.22      190.77      8.67 o
   1   2  19       57.89       58.67      3.29 o
   2   2  19       49.09       43.69      3.83 o
   3   2  19      103.88      108.35      4.90 o
   4   2  19       90.38       86.31      4.96 o
   5   2  19       56.97       72.13      6.23 o
   6   2  19        2.11       -3.85      3.85 o
   7   2  19       24.92       24.41      5.75 o
   0   3  19       18.71       15.14      4.17 o
   1   3  19       92.51       95.35      5.97 o
   2   3  19      251.94      234.35      5.51 o
   3   3  19       12.13       11.47      3.52 o
   4   3  19      157.93      165.36      7.40 o
   5   3  19        2.66        3.37      4.02 o
   6   3  19        0.98       -0.66      5.04 o
   7   3  19       23.22       21.36      6.94 o
   0   4  19      134.95      115.86      7.72 o
   1   4  19      238.13      218.24      7.21 o
   2   4  19       41.08       33.93      3.95 o
   3   4  19       61.21       54.42      4.94 o
   4   4  19       22.91       29.26      4.45 o
   5   4  19        0.18       -2.38      4.71 o
   6   4  19        1.97       -1.47      5.28 o
   0   5  19      264.04      247.06      9.37 o
   1   5  19        3.87        1.95      2.63 o
   2   5  19       24.52       22.47      4.44 o
   3   5  19        0.61        1.82      3.24 o
   4   5  19        9.23       10.93      5.38 o
   5   5  19        8.99        0.01      5.30 o
   6   5  19        3.82       -4.28      5.37 o
   0   6  19        0.19       -1.08      3.53 o
   1   6  19       12.93        9.25      3.87 o
   2   6  19       10.27       18.93      4.45 o
   3   6  19       36.86       43.96      6.87 o
   4   6  19        3.40       -4.71      4.71 o
   5   6  19       10.82       12.78      7.39 o
   0   7  19       14.94        9.62      4.25 o
   1   7  19       12.86        2.23      4.32 o
   2   7  19      160.87      153.87      8.58 o
   3   7  19        6.20        2.96      7.55 o
   4   7  19       21.01       13.01      6.35 o
   5   7  19       23.87       27.11      7.62 o
   0   8  19      100.47      111.14     30.60 o
   1   8  19        3.31       -1.04      4.66 o
   2   8  19        0.36        2.49      6.69 o
   3   8  19       40.77       46.43     11.36 o
   4   8  19       22.27       25.31     15.32 o
   0   9  19        4.11       -3.31     14.74 o
   1   9  19        4.47        1.28      6.52 o
   2   9  19        3.91        2.07      4.83 o
   3   9  19       19.21       12.51      5.56 o
   0   0  20      277.42      274.39     14.50 o
   1   0  20        0.65        3.91      4.65 o
   2   0  20       72.88       61.93      7.61 o
   3   0  20      440.74      428.09     18.96 o
   4   0  20        5.81        1.27      4.86 o
   5   0  20        4.21       10.58      8.19 o
   6   0  20       36.49       46.15      6.93 o
   7   0  20        0.28       -0.95      7.92 o
   0   1  20      129.97      131.62     10.78 o
   1   1  20      339.00      343.19     11.48 o
   2   1  20      115.87      114.78      4.75 o
   3   1  20       56.87       60.89      4.75 o
   4   1  20       48.54       60.44      6.48 o
   5   1  20       58.73       67.26      4.93 o
   6   1  20        6.91        9.68      3.94 o
   7   1  20        3.35        5.76      6.41 o
   0   2  20      289.75      285.94     11.03 o
   1   2  20      140.27      133.76      5.08 o
   2   2  20      164.00      156.28      5.63 o
   3   2  20      119.16      122.43      5.62 o
   4   2  20        5.56        7.38      3.98 o
   5   2  20       29.91       25.79      9.46 o
   6   2  20       11.69       17.21      6.05 o
   0   3  20        1.10       -1.95      3.41 o
   1   3  20      204.85      191.03      5.86 o
   2   3  20      197.49      199.58      6.69 o
   3   3  20      170.99      185.32      8.70 o
   4   3  20       19.05       21.88      4.72 o
   5   3  20       22.80       32.13      6.55 o
   6   3  20       34.79       43.02      7.42 o
   0   4  20       13.78       16.35      2.99 o
   1   4  20      120.03      126.42      5.84 o
   2   4  20        7.29        6.30      3.76 o
   3   4  20       10.76        4.87      3.91 o
   4   4  20       44.95       55.79     10.78 o
   5   4  20       12.18       14.26      5.77 o
   6   4  20       28.64       36.99      7.34 o
   0   5  20      123.13      117.25      7.97 o
   1   5  20        5.78        0.54      2.65 o
   2   5  20       62.52       72.08      8.57 o
   3   5  20       62.50       62.91      7.43 o
   4   5  20        8.18        0.25      5.04 o
   5   5  20       29.27       30.09      7.02 o
   6   5  20        5.95       -0.51      7.18 o
   0   6  20       28.69       37.91      5.05 o
   1   6  20        5.65        2.57      2.89 o
   2   6  20       40.18       25.04      5.79 o
   3   6  20        7.76        3.35      5.27 o
   4   6  20       60.70       63.70      8.21 o
   5   6  20       10.25        8.54      7.13 o
   0   7  20       46.78       72.13     10.04 o
   1   7  20        0.37       -1.50      5.47 o
   2   7  20       37.16       29.52      5.86 o
   3   7  20        7.01        0.08      5.70 o
   4   7  20       26.09       32.65      7.50 o
   0   8  20       71.35       72.59     23.83 o
   1   8  20        9.37        5.59      4.56 o
   2   8  20       50.42       51.14      6.36 o
   3   8  20        5.09       -2.42     11.67 o
   0   9  20       29.65       35.18     10.25 o
   1   9  20        5.53       -4.65      4.65 o
   2   9  20        8.50        7.89      5.44 o
   1   0  21      125.75      106.03      9.51 o
   2   0  21        1.48       -0.42      4.65 o
   3   0  21       11.81        1.80      5.07 o
   4   0  21       46.58       48.82      7.92 o
   5   0  21       62.12       67.30      7.26 o
   6   0  21       10.37        9.03      5.57 o
   0   1  21       64.66       68.82      4.77 o
   1   1  21      242.53      248.49      6.98 o
   2   1  21       12.18       11.34      2.46 o
   3   1  21        6.88        4.74      3.12 o
   4   1  21        2.58       -2.02      3.03 o
   5   1  21       21.76       19.35     12.68 o
   6   1  21        4.57        3.94      4.65 o
   0   2  21        0.00       -1.54      4.02 o
   1   2  21       11.34       10.93      2.54 o
   2   2  21        5.09        6.89      2.36 o
   3   2  21       51.54       67.37      5.69 o
   4   2  21       25.24       20.72      8.99 o
   5   2  21       10.61        7.81      5.33 o
   6   2  21       11.68       13.74      6.05 o
   0   3  21        0.23       -0.82      2.59 o
   1   3  21       12.18        8.29      2.43 o
   2   3  21       52.51       55.74      6.27 o
   3   3  21       21.63       23.48      4.64 o
   4   3  21        3.89       -3.34      4.43 o
   5   3  21        4.60       -2.55      4.88 o
   6   3  21        3.44       12.58      6.23 o
   0   4  21       64.77       63.60      6.23 o
   1   4  21       37.04       43.70      3.98 o
   2   4  21       12.14        6.04      3.82 o
   3   4  21       11.79        7.61      4.95 o
   4   4  21       53.70       58.39     12.63 o
   5   4  21        0.12       -3.47      5.81 o
   6   4  21       17.92       26.44      7.22 o
   0   5  21       27.77       22.25      5.07 o
   1   5  21       31.70       28.05      3.52 o
   2   5  21      172.59      173.77     10.35 o
   3   5  21        1.04        0.40      4.85 o
   4   5  21       31.61       31.69     10.20 o
   5   5  21       34.61       36.79      7.28 o
   0   6  21      111.71       96.47      8.19 o
   1   6  21       10.90        9.35      4.14 o
   2   6  21       58.26       59.13      7.40 o
   3   6  21       45.78       45.78      7.28 o
   4   6  21        3.78       -0.82      5.44 o
   0   7  21       12.15        0.25      6.29 o
   1   7  21       15.13       11.82      4.48 o
   2   7  21       32.72       31.92      5.57 o
   3   7  21        1.79       -1.00      5.75 o
   4   7  21       20.04       24.18      9.93 o
   0   8  21       45.74       41.63     10.25 o
   1   8  21       17.05       13.51      5.02 o
   2   8  21        3.18        4.10      4.64 o
   3   8  21        2.66        2.66      4.89 o
   0   0  22        2.11       -1.27      4.75 o
   1   0  22      146.00      151.92     11.21 o
   2   0  22      103.70      104.11      9.62 o
   3   0  22        0.32       -1.58      5.07 o
   4   0  22        2.90        7.31      4.51 o
   5   0  22       65.01       71.20      7.53 o
   6   0  22        0.43       -3.70      7.61 o
   0   1  22      181.30      168.40      6.95 o
   1   1  22       20.87       18.19      2.88 o
   2   1  22       46.99       49.77      3.55 o
   3   1  22       53.65       44.81      4.56 o
   4   1  22        8.68       10.03      5.86 o
   5   1  22       28.77       35.95      6.42 o
   6   1  22       14.74       15.92      5.23 o
   0   2  22      172.77      145.40      6.41 o
   1   2  22       46.48       45.70      3.52 o
   2   2  22       41.01       36.23      4.02 o
   3   2  22       49.84       55.05      6.65 o
   4   2  22       29.95       34.90      6.17 o
   5   2  22       11.17       11.28      5.60 o
   6   2  22       10.58       15.92      6.15 o
   0   3  22       16.23       15.14      5.25 o
   1   3  22       64.17       61.76      4.82 o
   2   3  22       29.88       34.54      5.68 o
   3   3  22       18.07       13.52      5.23 o
   4   3  22       11.71       12.84      7.39 o
   5   3  22       53.44       58.46      7.99 o
   0   4  22       16.86       13.09      4.61 o
   1   4  22       18.28       20.60      4.19 o
   2   4  22       43.02       46.17      6.42 o
   3   4  22       53.17       53.04      8.77 o
   4   4  22        2.97       -0.34      7.66 o
   5   4  22       32.58       37.28      8.50 o
   0   5  22       73.65       68.47      6.95 o
   1   5  22       44.43       38.96      5.11 o
   2   5  22        6.59       -1.96      4.59 o
   3   5  22        6.29        5.02      5.27 o
   4   5  22        7.63       -0.98      5.29 o
   5   5  22        2.08       -5.08      5.08 o
   0   6  22        3.07        3.96      4.86 o
   1   6  22        5.33        2.85      4.00 o
   2   6  22       11.50       12.17      4.49 o
   3   6  22       29.30       29.33      6.68 o
   4   6  22       25.72       11.68      6.51 o
   0   7  22       60.97       70.48     11.73 o
   1   7  22       12.61        6.35      4.58 o
   2   7  22       11.58        8.44      4.70 o
   3   7  22        4.68        0.75      9.82 o
   0   8  22       18.87       12.04      8.45 o
   1   8  22        4.97        0.71      5.21 o
   1   0  23      197.86      189.08     12.48 o
   2   0  23        9.43       16.16      5.60 o
   3   0  23       60.81       89.71      9.72 o
   4   0  23        6.42       12.15      4.82 o
   5   0  23       48.82       63.40     11.73 o
   0   1  23        0.25        3.32      2.82 o
   1   1  23       16.46       12.16      2.82 o
   2   1  23        2.31       -2.34      2.80 o
   3   1  23        7.02        8.00      3.44 o
   4   1  23        1.98       -2.13      4.31 o
   5   1  23        1.53       -1.15      4.86 o
   0   2  23        0.16        0.64      3.26 o
   1   2  23       47.94       58.73      3.92 o
   2   2  23        5.72        7.96      4.37 o
   3   2  23       26.39       28.33      7.13 o
   4   2  23       31.31       25.07      6.04 o
   5   2  23       46.34       52.21      8.72 o
   0   3  23        1.42        1.99      4.91 o
   1   3  23       83.73       78.53      5.96 o
   2   3  23       11.97       13.29      4.85 o
   3   3  23       46.18       57.98      7.21 o
   4   3  23        5.96        6.83      8.40 o
   5   3  23       17.39       14.35      6.15 o
   0   4  23        2.94       -3.58      3.58 o
   1   4  23       15.37       11.68      5.22 o
   2   4  23        6.38        7.66      5.86 o
   3   4  23        3.59        8.61      7.08 o
   4   4  23       12.62        6.41      5.70 o
   0   5  23       57.22       65.20      6.98 o
   1   5  23       30.40       25.00      4.70 o
   2   5  23       28.10       23.16     15.48 o
   3   5  23       97.16      123.40      9.91 o
   4   5  23        6.97        2.60      5.75 o
   0   6  23       52.73       54.63     10.99 o
   1   6  23        1.55       -3.76      3.76 o
   2   6  23       14.79       22.74      7.56 o
   3   6  23       36.55       55.07      8.10 o
   0   7  23       10.62        3.17      7.39 o
   1   7  23        4.93        1.34      4.41 o
   2   7  23        2.76       -4.98      4.98 o
   0   0  24       52.42       55.79      8.24 o
   1   0  24       21.50       20.81      6.23 o
   2   0  24       26.60       26.83      6.76 o
   3   0  24        0.35       -0.72      3.95 o
   4   0  24       13.65       16.27      8.13 o
   5   0  24       31.43       47.44     11.41 o
   0   1  24        0.09       -2.62      2.62 o
   1   1  24       31.91       23.42      3.17 o
   2   1  24        6.25       -2.30      3.05 o
   3   1  24        1.56        5.71      4.51 o
   4   1  24       65.69       76.95      7.85 o
   5   1  24        5.77        4.05      4.75 o
   0   2  24        2.77       -0.78      2.79 o
   1   2  24       68.92       72.17      6.83 o
   2   2  24       18.97       20.33      5.01 o
   3   2  24       46.06       57.37      7.16 o
   4   2  24       62.81       56.67      7.39 o
   5   2  24       24.20       31.04      6.96 o
   0   3  24       14.79        4.18      4.81 o
   1   3  24        2.20        1.04      3.33 o
   2   3  24       34.01       29.45      5.83 o
   3   3  24        7.36       14.89      5.41 o
   4   3  24       48.00       54.83      7.75 o
   0   4  24        1.77       -4.18      4.91 o
   1   4  24       19.62       22.60      4.54 o
   2   4  24      123.11      131.30     15.17 o
   3   4  24       53.39       43.59      8.45 o
   4   4  24       20.22       21.09      7.34 o
   0   5  24        8.67        5.60      7.50 o
   1   5  24       14.17       14.60      4.42 o
   2   5  24       16.09       11.23      5.45 o
   3   5  24        6.89       10.29      6.04 o
   0   6  24        0.00       -6.34      6.34 o
   1   6  24       20.66       16.22      4.96 o
   2   6  24        2.69       -3.29      4.10 o
   0   7  24        2.22       -2.11      7.08 o
   1   0  25       26.84       42.89      7.61 o
   2   0  25        6.42       -0.63      5.07 o
   3   0  25       44.79       55.88      6.80 o
   4   0  25        2.54        5.28      7.29 o
   0   1  25        0.01       -1.03      2.91 o
   1   1  25        8.12        8.45      3.29 o
   2   1  25       31.56       45.70      6.16 o
   3   1  25        6.26       -1.85      4.48 o
   4   1  25       35.93       37.94      6.54 o
   0   2  25        5.05        1.17      3.82 o
   1   2  25       13.50       15.16      4.00 o
   2   2  25        0.13       -2.80      4.11 o
   3   2  25       37.22       31.40      6.31 o
   4   2  25        4.54       -1.27      5.20 o
   0   3  25       37.32       41.91      6.03 o
   1   3  25        4.38        5.33      3.77 o
   2   3  25       23.44       26.05      7.92 o
   3   3  25        9.09        8.44      5.70 o
   4   3  25        4.69        3.22      5.59 o
   0   4  25        2.11        2.64      7.08 o
   1   4  25        5.11        8.86      4.60 o
   2   4  25       11.29       11.46      5.45 o
   3   4  25       67.40       69.84      8.55 o
   0   5  25       70.36       73.12     11.94 o
   1   5  25        8.35        3.32      4.42 o
   2   5  25       30.32       27.50      5.26 o
   0   6  25        6.39       12.47      8.24 o
   1   6  25       10.94        4.26      8.29 o
   0   0  26       45.67       53.46      8.66 o
   1   0  26        1.11        1.16      3.93 o
   2   0  26        5.70        3.34      4.86 o
   3   0  26        0.13       -2.11      6.65 o
   0   1  26        0.00       -2.93      2.93 o
   1   1  26        0.32        0.86      4.36 o
   2   1  26        8.66       19.97      6.39 o
   3   1  26        3.83        3.92      4.96 o
   0   2  26       10.33       15.63      7.29 o
   1   2  26       25.82       18.54      4.27 o
   2   2  26       20.26       25.72      5.60 o
   3   2  26       24.98       25.24      6.16 o
   0   3  26       15.79       17.43      8.13 o
   1   3  26        5.38        7.32      4.61 o
   2   3  26       11.02        4.79      5.04 o
   3   3  26        8.19        3.32      5.51 o
   0   4  26       12.86       24.51      8.87 o
   1   4  26        1.92       -3.01      3.74 o
   2   4  26       10.90        6.84      4.37 o
   0   5  26        0.87        6.02      7.29 o
   1   0  27       12.10       14.80      3.96 o
   2   0  27       10.32        5.81      6.66 o
   0   1  27        1.07        3.91      6.34 o
   1   1  27        1.82        2.46      2.95 o
   2   1  27       25.44       33.71      6.14 o
   0   2  27        9.32       14.68      7.39 o
   1   2  27        0.72        4.31      3.71 o
   2   2  27        4.79       13.21      9.14 o
   0   3  27        0.06       -6.44      6.44 o
   1   3  27        5.71        8.44      8.19 o
   0   0  28        4.33       -5.28      5.92 o
   0   1  28        0.04        2.96      6.34 o
 
